# Supplementary material for: Novel Laccaria Species From Juglandaceae Forest in Panama With Notes on Their Ecology
Source: Front Microbiol. 2020 Jul 17;11:1597. doi: 10.3389/fmicb.2020.01597 (PMC7380087; doi:10.3389/fmicb.2020.01597)
Supplement: Supplementary file 1 [file Data_Sheet_1.ZIP]

Archive with 1 entries (1 files):
- 3_combLaccaria Panama ALL_INTERLEAVE.nex
