# Supplementary material for: Novel Laccaria Species From Juglandaceae Forest in Panama With Notes on Their Ecology
Source: Front Microbiol. 2020 Jul 17;11:1597. doi: 10.3389/fmicb.2020.01597 (PMC7380087; doi:10.3389/fmicb.2020.01597)
Supplement: Supplementary file 1 [file Data_Sheet_1.ZIP › 3_combLaccaria Panama ALL_INTERLEAVE.nex]

#NEXUS
BEGIN DATA;
	DIMENSIONS NTAX=152 NCHAR=3494;
	FORMAT DATATYPE = DNA GAP = - MISSING = ? INTERLEAVE;
	MATRIX
	[ITS NCHAR=679]
	'A0051_Laccaria_sp_JAPAN_KU685613___' CCTGA-TGTGACTGTTAGCTGGC-TTTTCGAAGCATGTGCTCGT-CCATCATCTTTAATCTCT--CCA-CCTGTGCACATTTTGTAGTC-TT-GGATACCTCTCGAGGCAA-CTCGGATT----TTAG-GATCGCCG-----------------TCGGCTTTTCTTTCATTTTC-AAGACTATGTTCT----T--A-TATACA-CCAAAGTATGTTTAAAGAATGTCATC-AATAGGAAC---TTGTTTCCTA--T-AAAATTATACAACTTTCAGCAACGGATCTCTTGGCTCTCGCATCGATGAAGAACGCAGCGAAATGCGATAAGTAATGTGAATTGCAGAATTCAGTGAATCATCG…
	'A0544_Laccaria_japonica_JAPAN_JN942802_JN939755_JN993509_' CCTGA-TGTGGCTGTTAGCTGGC-TTTTCGAAGCATGTGCTCGT-CCATCATCTTT-ATCTCT--CCA-CCTGTGCACATTTTGTAGTC-TT-GGATACCTCTCGAGGCAA-CTCGGATT----TTAG-GATCGCCG------------------TGGCTTTCCTTTCATTTCC-AAGACTATGTTTT----T--A-TATACA-CCAAAGTATGTTTAAAGAATGTTATC-AATAGGAAC---TTGTTTCCTA--T-AAAATTATACAACTTTCAGCAACGGATCTCTTGGCTCTCGCATCGATGAAGAACGCAGCGAAATGCGATAAGTAATGTGAAT…
	'A0578_Laccaria_japonica_JAPAN_JN942783___' CCTGA-TGTGGCTGTTAGCTGGC-TTTTCGAAGCATGTGCTCGT-CCATCATCTTT-ATCTCT--CCA-CCTGTGCACATTTTGTAGTC-TT-GGATACCTCTCGAGGCAA-CTCGGATT----TTAG-GATCGCCG------------------TGGCTTTCCTTTCATTTCC-AAGACTATGTTTT----T--A-TATACA-CCAAAGTATGTTTAAAGAATGTTATC-AATAGGAAC---TTGTTTCCTA--T-AAAATTATACAACTTTCAGCAACGGATCTCTTGGCTCTCGCATCGATGAAGAACGCAGCGAAATGCGATAAGTAATGTGAATTGCAGAATTCAGTGAA…
	'A2986_Laccaria_vinaceoalvanea_JAPAN_JN942810_JN939738_JN993520_' -CTGA-TGTGGCTGTTAGCTGGC-TTTTCGAAGCATGTGCTCGC-CCATCATCTTT-ATCTCT--CCA-CCTGTGCACCTTTTGTAGTC-TT-GAATACCTCTCGAGGCAA-CTCGGATT----TTAG-GATTGCCGTGC-TTTATACACAAAGTCGGCTTTTCTTTCATTTTC-AAGACTATGTTTT---CT--A-TACACA-CCAAAGTATGTTTAAAGAACGTCATC-AATAGGAAC---TTGTTTCCTA--TAAAAACTATACAACTTTCAGCAACGGATCTCTTGGCTCTCGCATCGATGAAGAACGCAGCGAAATGCGATAAGTAAT…
	'A2987_Laccaria_sp_JAPAN_JN942786_JN939739_JN993521_' CCTGA-TGTGACTGTTAGCTGGC-TTTTCAAAGCATGTGCTCGT-CCGTCATCTTTAATCTCT-CCCA-CCTGTGCACATTTTGTAGTC-TT-GAATACCTCTCGAGGCAA-CTCGGATT----TTAG-GATCGC---------------CAAGTTGGCTTTCCTTTCACTTCC-AAGACTATGTTTT----T--A-TATACA-CCAAAGTATGTTTAAAGAATGTCATT-AATAGGAAC---TTGTTTCCTA--T-AAAATTATACAACTTTCAGCAACGGATCTCTTGGCTCTCGCATCGATGAAGAACGCAGCGAAATGCGATAAGTAATGTGAATTGCAGA…
	'A3344_Laccaria_amethystina_CHINA_KU685627___' CCTGA-TGTGGCTGTTAGCTGGC-TTTTCGGAGCATGTGCTCGT-CCGTCATCTTT-ATCTCT--CCA-CCTGTGCACATTTTGTAGTC-TT-GGATACCTCTCGAGGCAA-CTCGGATT----TTAG-GATCGCTGTGC---TGT---ACAAGTCAGCTTTCCTTTCATTTCC-AAGACTATGTTTT-------A-TATACACCCAAAGTATGTTTAAAGAATGTCATC-AATAGGAAC---TTGTTTCCTA--T-AAAATTATACAACTTTCAGCAACGGATCTCTTGGCTCTCGCATCGATGAAGAACGCAGCGAAATGCGATAAGTAATGTGAATTGCAGAATTCAGT…
	'ALB183_Laccaria_amethystina_CHINA_TIBET_JX504092_JX504176_KU686058_KU686161' CCTGA-TGTGACTGTTAGCTGGC-TTTTCGAAGCATGTGCTCGT-CCGTCATCTTT-ATCTCT--CCA-CCTGTGCACATTTTGTAGTC-TT-GGATACCTCTCGAGGCAA-CTCGGATT----TTAG-GATCGCTGTGC---TGT---ACAAGTTGGCTTTCCTTTCATTTCC-AAGACTATGTTTT----T--A-TATACA-CCAAAGTATGTTTAAAGAATGTTATC-AATAGGAAC---TTGTTTCCTA--T-AAAATTATACAACTTTCAGCAACGGATCTCTTGGCTCTCGCATCGATGAAGAACGCAGCGAAAT…
	'AWW251_Laccaria__MALAYSIA_JX504093_JX504177__' CCTGA-TGTGGCTGTTAGCTGGC-TTTTCGAGGCATGTGCTCGC-CCATCATCGTT-ATCTCT--CCA-CCTGTGCAC-TTTTGTAGTCTTT-GAATACCTCTCGAGGCAA-CTCGGATT----TTAG-GATTGCCGTGC-----TGTACAAAGTCGGCTTTTCTATCATTTTC-AAGACTATGTTTT----TCTA-TACACA-CCAATGTATGTTTAAAGAATGTCGTC-AATAGGAAC---TTGTTTCCTA--T-AAAATTATACAACTTTCAGCAACGGATCTCTTGGCTCTCGCATCGATGAAGAACGCAGCGAAATGCGATAAGTAATGTGAATTGCAGAATTCAG…
	'AWW438_Laccaria_alba_CHINA_JX504094_JX504178_KU685912_KU686072' CCTGA-TGTGACTGTTAGCTGGC-TTTTCGAAGCATGTGCTCGT-CCATCATCTTTAATCTCT--CCA-CCTGTGCACATTTTGTAGTC-TT-GGATACCTGTCGAGGCAA-CTCGGATT---TTTAG-GATCGCCGTGC---TGT---ACAAGTCGGCTTTTCTTTCATTTCC-AAGACTATGTTTT----T--A-TATACA-CCAAAGTATGTTTAAAGAATGTCATT-AATAGGAAC---TTGTTTCCTA--T-AAAATTATACAACTTTCAGCAACGGATCTCTTGGCTCTCGCATCGATGAAGAACGCAGCGAAATGCGATAAGTAATG…
	'AWW446_Laccaria_montana_CHINA_JX504097_JX504181_KU686054_KU686157' CCTGA-TGTGACTGTTAGCTGGC-TTTTCGAAGCATGTGCTCGT-CCGTCATCTTTAATCTCT--CCA-CCTGTGCACATTTTGTAGTC-TT-GGATACCTCTCGAGGCAA-CTCGGATT----TTAG-GATCGCCGTGC---TGT---AAAAGTCAGCTTTCCTCTCATTTCC-AAGACTATGTTTT----T--A-TATACA-CCAAAGTATGTTTAAAGAATGTCATC-AATAGGAAC---TTGTTTCCTA--T-AAAATTATACAACTTTCAGCAACGGATCTCTTGGCTCTCGCATCGATGAAGAACGCAGCGAAATGCGATAAGTA…
	'AWW463_Laccaria_himalayensis_CHINA_JX504098_JX504182_KU685913_' CCTGA-TGTGGCTGTTAGCTGGCTTTTTTGAAGCATGTGCTCGT-CCGTCATCTTTAATCTCT--CCA-CCTGTGCACATTTTGTAGTC-TT-GGATACCTCTCGAGGAAA-CTCGGATT----TTAG-AATCGCCGTGC---TGT---ACAAGTCGGCTTTCCTTTCATTTCC-AAGACTATGTTTT----T--A-TATACA-CCAATGTATGTTTAAAGAATGTCATC-AATAGGAAC---TTGTTTCCTA--T-AAAATTATACAACTTTCAGCAACGGATCTCTTGGCTCTCGCATCGATGAAGAACGCAGCGAAATGCGATAAGTAATG…
	'AWW465_Laccaria_bullipellis TYPE_CHINA_JX504100_JX504184_KU685914_' CCTGA-TGTGGCTGTTAGCTGGCTTTTTCGAAGCATGTGCTCGT-CCGTCATCTTTAATCTCT--CCA-CCTGTGCACATTTTGTAGTC-TT-GGATACCTCTCGAGGAAA-CTCGGATT----TTAG-AATCGCCGTGC---TGT---ACAAGTCGGCTTTCCTTTCATTTCC-AAGACTATGTTTT----T--A-TATACA-CCAAAGTATGTTTAAAGAATGTCATC-AATAGGAAC---TTGTTTCCTA--T-AAAATTATACAACTTTCAGCAACGGATCTCTTGGCTCTCGCATCGATGAAGAACGCAGCGAAATGCGATAAGT…
	'AWW484_Laccaria_himalayensis TYPE_CHINA_JX504101_JX504185_KU685915_' CCTGA-TGTGGCTGTTAGCTGGCTTTTTTGAAGCATGTGCTCGT-CCGTCATCTTTAATCTCT--CCA-CCTGTGCACATTTTGTAGTC-TT-GGATACCTCTCGAGGAAA-CTCGGATT----TTAG-AATCGCCGTGC---TGT---ACAAGTCGGCTTTCCTTTCATTTCC-AAGACTATGTTTT----T--A-TATACA-CCAATGTATGTTTAAAGAATGTCATC-AATAGGAAC---TTGTTTCCTA--T-AAAATTATACAACTTTCAGCAACGGATCTCTTGGCTCTCGCATCGATGAAGAACGCAGCGAAATGCGATAAG…
	'AWW485_Laccaria_acanthospora TYPE_CHINA_JX504102_JX504186_KU685916_KU686073' TCTGA-TGTGGCTGTTAGCTGGC-TTTTTGAAGCATGTGCTCGC-CTGTCATCTTT-ATCTCT--CCA-CCTGTGCACCTTTTGTAGTC-TT-GGATACCTCTCGAGGCAA-CTCGGATT----TTGG-GATCGC------------------GTTAGCTTTCCTTGCATTTCC-AAGACTATGTTTT----T--A-TATACA-CCAAAGAATGTTTAAAGAATGTCATC-AATAGGAAC---TTGTTTCCTA--TAAAAACTATACAACTTTCAGCAACGGATCTCTTGGCTCTCGCATCGATGAAGAACGCAGCGAAAT…
	'AWW544_Laccaria_aff bicolor_USA_IL_KM067820__RPB2_' TCTGA-TGTGACTGTTAGCTGGC-TTTTCGAAGCATGTGCTCGT-CCATCATCTTT-ATCTCT--CCA-CCTGTGCACATTTTGTAGTC-TT-GGATACCTCTCGAGGAAA-CTTGGATT----TTAG-GATCGCCGTGC---TGT---ACAAGTCGGCTTTTCTTTCATTTCC-AAGACTATGTTTT----T--A-TATACA-CCAAAGTATGTTTATAGAATGTYATC-AATGGGAAC---TTGTTTCCTA--T-AAAATTATACAACTTTCAGCAACGGATCTCTTGGCTCTCGCATCGATGAAGAACGCAGCGAAATGCGATAAGTAATGTGAATTGCAGAA…
	'AWW545_Laccaria_aff ohiensis_USA_IL_JX504106_JX504190_KU685917_' CCTGA-TGTGGCTGTTAGCTGGC-TTTTCGAAGCATGTGCTCGT-CCGTCATCTTTAATCTCT--CCA-CCTGTGCACATTTTGTAGTCTTT-GGATACCTCTCGAGGCAA-CTCGGATA----TTAG-GATTGCCGTGC---TGT---ACAAGTCGGCTTTTCTTTCATTTCC-AAGACTATGTTTT----T--A-TATACC-CCAAAGTATGTTTAAAGAATGTCATC-AATGGGAAC---TTGTTTCCTA--T-AAAATTATACAACTTTCAGCAACGGATCTCTTGGCTCTCGCATCGATGAAGAACGCAGCGAAATGCGATAAGTAAT…
	'AWW557_Laccaria__USA_CA_ITS_28S_RPB2_EF1a' CCTGA-TGTGACTGTTAGCTGGC-TTTT-ATGGCAC-TGCTCGT-CCGTCATCTTT-ATCTCT--CC--CCTGTGAAA--TTGGTAGTC-TT-GGATACCT--------------------------G-GATCGCTGTGC---TGT---ACAAGTCGGCTTTCTTTTCATTTCC-AAGACTATGTTTT----T--A-TATACA-CCAAAGTATGTTTAAAGAATGTCATC-AATAGGAAA---TTGTTTCCTA--T-AAAATTATACAACTTTCAGCAACGGATCTCTTGGCTCTCGCATCGATGAAGAACGCAGCGAAATGCGATAAGTAATGTGAATTGCAGAATTCAGTGAA…
	'AWW567_Laccaria_bicolor_USA_MI_KM067824_KU685765__' CCTGA-TG-GACTGTTAGCTGGC-TTTTCAAAGCATGTGCTCGT-CTGTCATCTTT-ATCTCT--CCA-CCTGTGCACATTTTGTAGTC-TT-GGATACCTCTCGAGGCAA-CTCGGATT----TTAG-GATCGCCGTGC---TGT---ACAAGTYGGCTTTTCTTTCATTTCC-AAGACTATGTTTT----T--A-TATACA-CCAAAGTATGTTTAAAGAATGTCATC-AATGGGAAC---TTGTTTCCTA--T-AAAATTATACAACTTTCAGCAACGGATCTCTTGGCTCTCGCATCGATGAAGAACGCAGCGAAATGCGATAAGTAATGTGAATTGCAGAA…
	'AWW572_Laccaria_sp_USA_MI_KM067827_KU685767_KU685921_' CCTGA-TGTGACTGTTAGCTGGC-TTTTCGAAGCATGTGCTCGT-CCATCATCTTTAATCTCT--CCA-CCTGTGCACATTTTGTAGTC-TT-GGATACCTCTCGAGGCAA-CTCGGATT----TTAG-GATCGCCG-----------------TTGGCTTTTCTTTCATTTTC-AAGACTATGTTCT----T--A-TATACA-CCAAAGTATGTTTAAAGAATGTCATC-AATAGGAAC---TTGTTTCCTA--T-AAAATTATACAACTTTCAGCAACGGATCTCTTGGCTCTCGCATCGATGAAGAACGCAGCGAAATGCGATAAGTAATGTGAATTGCA…
	'AWW583_Laccaria_laccata_USA_OR_KM067828_KU685768__' CCTGA-TGTGGCTGTTAGCTGGC-TTTTCGAAGCATGTGCTCGT-CCATCATCTTT-ATCT----CCA-CCTGTGCACATTTTGTAGTC-TT-GGATACCTCTCGAGGCAA-CTCGGATT----TTAG-GATCGCTGTGC---TGT---ACAAGTCGGCTTTCCTTTCATTTCC-AAGACTATGTTTT---TT--A-TATACA-CCAAAGTATGTTTAAARAAKGTCATC-AATGGGA-------------TA--T-AAAATTATACAACTTTCAGCAATGGATCTCTTGGCTCTCGCATCGATGAAGAACGCAGCGAAATGCGATAAGTAATGTGAATTGCAGAA…
	'AWW590_Laccaria_amethysteo-occidentalis_USA_OR_JX504112_JX504195_KU685923_' CCTGA-TGTGACTGTTAGCTGGC-TTTTCGAAGCATGTGCTCGT-CCGTCATCTTT-ATCTCT--CCA-CCTGTGCACATTTTGTAGTC-TT-GGATACCT--------------------------G-GATCGCTGTGC---TGT---ACAAGTCGGCTTTCTTTTCATTTCC-AAGACTATGTTTT----T--A-TATACA-CCAAAGTATGTTTAAAGAATGTCATC-AATAGGAAA---TTGTTTCCTA--T-AAAATTATACAACTTTCAGCAACGGATCTCTTGGCTCTCGCATCGATGAAGAACGCAGCGAAATG…
	'AWW591_Laccaria_sp_USA_OR_KM067830_28S_RPB2_' CCTGA-TGTGACTGTTAGCTGGC-TTTTCGAAGCATGTGCTCGT-CCATCATCTTT-ATCTCT--CCA-CCTGTGCACATTTTGTAGTC-TT-GCATACCTCTCGAGGAAA-CTCGGATT----TGAG-GATTGCCGTGC---TGT---ACAAGTCGGCTTTTCTTTCATTTCC-AAGACTATGTTTT----T--A-TATACA-CCAAAGTATGTTTATAGAATGTCATC-AATGGGAAC---TTGTTTCCTA--T-AAAATTATACAACTTTCAGCAACGGATCTCTTGGCTCTCGCATCGATGAAGAACGCAGCGAAATGCGATAAGTAATGTGAATTGCAGAATTCAGT…
	'AWW595_Laccaria_sp_USA_AK_JX504115_JX504198__' CCTGA-TGTGATTGTTAGCTGGC-TTTTCGAAGCATGTGCTCGT-CTGTCATATTT-ATCTCT--CCA-CCTGTGCACATTTTGTAGTC-TT-GGATACCTCTCGAGGAAA-CTCGGATT----TTAG-GATCGCTGTGC---TGT---ACAAGTCGGCTTTTCTTTCATTTCC-AAGACTATGTTTT----T--A-TATACA-CCAAAGTATGTTTATAGAATGTCATC-AATGGGAAC---TTGTTTCCTA--T-AAAATTATACAACTTTCAGCAACGGATCTCTTGGCTCTCGCATCGATGAAGAACGCAGCGAAATGCGATAAGTAATGTGAATTGCAGAATTCAG…
	'BAP360_Laccaria_negrimarginata TYPE_CHINA_TIBET_JX504120___' CCTGA-TGTGGCTGTCAGCTGGC-TTCT----GCATGTGCTCGT-TCATCATCTTT-ATCTCT--CCA-CCTGTGCACATTTTGTAGAC-TT-GGATA--------------------------ATGG---------------------------------CTCTGTCATTTAC-AAGACTATGTTAT----C--AATATAC--CCAAAGCATGTTTAAAGAATGTCATC-AATAGGAACT--TGGTTTCCTAT-TAGAAACTATACAACTTTCAGCAACGGATCTCTTGGCTCTCGCATCGATGAAGAACGCAGCGAAATGCGTTAAGTAATGTGA…
	'Cripps1625_Laccaria_pseudomontana_TYPE_USA_CO_DQ149871___' CCTGA-TGTGGCTGTTAGCTGGC-TTTTCAAAGCATGTGCTCGT-CCGTCATCTTTAATTTCT--CCA-CCTGTGCACATTTTGTAGTC-TT-GGATACCTCTCGAGGCAA-CTCGGATT----TTAG-GATCGCCGTGC---TGT---AAAAGTCAGCTTTCCTCTCATTTCC-AAGACTATGTTTT----C--A-TATACA-CCAAAGTATGTTTAAAGAATGTCATC-AATGGGAAC---TTGTTTCCTA--T-AAAATTATACAACTTTCAGCAACGGATCTCTTGGCTCTCGCATCGATGAAGAACGCAGCGAAATGCGATAAGTAATGTGAAT…
	'Cripps1771_Laccaria_pseudomontana_USA_CO_DQ149870___' CCTGA-TGTGGCTGTTAGCTGGC-TTTTCAAAGCATGTGCTCGT-CCGTCATCTTTAATTTCT--CCA-CCTGTGCACATTTTGTAGTC-TT-GGATACCTCTCGAGGCAA-CTCGGATT----TTAG-GATCGCCGTGC---TGT---AAAAGTCAGCTTTCCTCTCATTTCC-AAGACTATGTTTT----C--A-TATACA-CCAAAGTATGTTTAAAGAATGTCATC-AATGGGAAC---TTGTTTCCTA--T-AAAATTATACAACTTTCAGCAACGGATCTCTTGGCTCTCGCATCGATGAAGAACGCACCGAAATGCGATAAGTAATGTGAATTGCAG…
	'F1061267_Hydnangium_vinaceoavellanea_JAPAN_JX504121___' -------GTGGCTGTTAGCTGGC-TTTTCGAAGCATGTGCTCGC-CCATCATCTTT-ATCTCT--CCA-CCTGTGCACCTTTTGTAGTC-TT-GAATACCTCTCGAGGCAA-CTCGGATT----TTAG-GATTGCCGTGC-TTTATACACAAAGTCGGCTTTTCTTTCATTTTC-AAGACTATGTTTT---CT--A-TACACA-CCAAAGTATGTTTAAAGAACGTCATC-AATAGGAAC---TTGTTTCCTA--TAAAAACTATACAACTTTCAGCAACGGATCTCTTGGCTCTCGCATCGATGAAGAACGCAGCGAAATGCGATAAGTAATGTGAATTGC…
	'F1098987_Laccaria_bicolor_USA_NY_KM067813_F1098987_RPB2_F1098987' -CTGA-TGTGACTGTTAGCTGGC-TTTTCGAAGCATGTGCTCGT-CCATCATCTTT-ATCTCT--CCA-CCTGTGCACATTTTGTAGTC-TTAGGATACCTCTCGAGGAAA-CTCGGATT----TGAG-GATCGCCGTGC---TGT---ACAAGTCGGCTTTTCTTTCATTTCC-AAGACTATGTTTT----T--A-TATACA-CCAAAGTATGTTTATAGAATGTCATC-AATGGGAAC---TTGTTTCCTA--T-AAAATTATACAACTTTCAGCAACGGATCTCTTGGCTCTCGCATCGATGAAGAACGCAGCGAAATGCGATAAGTAA…
	'F1121424_Laccaria_striatula_CHINA_JX504127_JX504207_KU686064_' -CTGA-TGTGACTGTTAGCTGGC-TTTTCGAAGCATGTGCTCGT-CCGTCATCTTTAATCTCT--CCA-CCTGTGCACATTTTGTAGTC-TTCGGATACCTCTCGAGGCAA-CTCGGATT----TTAG-GATCGCCGTGC---TGT---ACAAGTCGACTTTTCTTTCATTTCC-AAGACTATGTTTT----T--A-TATACA-CCAAAGTATGTTTAAAGAATGTCATC-AATAGGAAC---TTGTTTCCTA--T-AAAATTATACAACTTTCAGCAACGGATCTCTTGGCTCTCGCATCGATGAAGAACGCAGCGAAATGCGATAAGTAATGT…
	'F1123822_Laccaria_amethystea_USA_WI_KU685760_KU685911_KU686071_' -CTGA-TGTGACTGTTAGCTGGC-TTTTCGAAGCATGTGCTCGT-CCGTCATCTTT-ATCCCT--CCA-CCTGTGCACATTTTGTAGTC-TT-GGATACCTCTCGAGGCAA-CTCGGATT----TTAG-GATCGCTCTGC---TGT---ACAAGTTGGCTTTCCTTTCATTTCC-AAGACTATGTTTT----T--A-TATACA-CCAAAGTATGTTTAAAGAATGTTATC-AATAGGAAC---TTGTTTCCTA--T-AAAATTATACAACTTTCAGCAACGGATCTCTTGGCTCTCGCATCGATGAAGAACGCAGCGAAATGCGATAAGTAAT…
	'GMM7020_Laccaria_proxima_RUSSIA_KU685652_KU685795_KU685938_' CCTGA-TGTGGCTGTTAGCTGGC-TTTTCGAAGCATGTGCTCGT-YCATCATCTTT-ATCT----CCA-CCTGTGCACATTTTGTAGTC-TT-GGATACCTCTCGAGGCAA-CTCGGATT----TTAG-GATCGCTGTGC---TGT---ACAAGTCGGCTTTCCTTTCATTTCC-AAGACTATGTTTT--TTT--A-TATACA-CCAAAGTATGTTTAAAGAATGTCATC-AATGGGA-------------TA--T-AAAATTATACAACTTTCAGCAATGGATCTCTTGGCTCTCGCATCGATGAAGAACGCAGCGAAATGCGATAAGTAATGTGA…
	'GMM7167_Laccaria_amethystina__KU685655_KU685798__KU686083' CCTGA-TGTGGCTGTTAGCTGGC-TTTTCGAAGCATGTGCTCGTCCCGTCATCTTT-ATCTCT--CCA-CCTGTGAACATTTTGTAGTC-TT-GGATACCTCTCGAGTCAA-CTCGGATT--T-TAAG-GATTGCCGTGC---TTGT--ACAAGTTGGCTTTCCTTTCACTTCC-AAGACTATGTTTT-------A-TACACA-CCCAAGTATGTTTAAAGAATGTCATC-AATAGGAAC---TTGTTTCCTA--T-AAAATTATACAACTTTCAGCAACGGATCTCTTGGCTCTCGCATCGATGAAGAACGCAGCGAAATGCGATAAGTAATGTGAAT…
	'GMM7584_Laccaria_proxima_RUSSIA_KU685717_KU685858_KU685999_KU686120' CCTGA-TGTGGCTGTTAGCTGGC-TTTTCGAAGCATGTGCTCGT-CCGTCATCTTT-ATCTCT--CCA-CCTGTGCACATTTTGTAGTC-TT-GGATAACTCTCGAGGCAA-CTCGGATT----TTAG-AATCGCCGTGC---TGT---ACAAGTCGGCTTTCCTTTCATTTCC-AAGACTATGTTTT----T--A-TATACA-CCAAAGTATGTTCAAAGAATGTCATC-AATGGGAAC---TTGTTTCCTA--T-AAAATTATACAACTTTCAGCAACGGATCTCTTGGCTCTCGCATCGATGAAGAACGCAGCGAAATGCGATAAG…
	'GMM7586_Laccaria_striatula_RUSSIA_KM067835_KU685859_KU686000_' CCTGA-TGTGACTGTTAGCTGGC-TTTTCGAAGAA-GTGCTCGT-CCGTCATCTTTAATCTCT--CCA-CCTGTGCACATTTTGTAGTC-TT-GGATACCTCTCGAGGCAA-CTCGGATT----TTAG-GATCGCCGTGC---TGTTGTACAAGTCGACTTTTCTTTCATTTCC-AAGACTATGTTTT----T--A-TATACA-CCAAAGTATGTTTAAAGAATGTCATC-AATAGGAAC---TTGTTTCCTA--T-AAAATTATACAACTTTCAGCAACGGATCTCTTGGCTCTCGCATCGATGAAGAACGCAGCGAAATGCGATAAGTAATGT…
	'GMM7596tibet_Laccaria_salmonicola_CHINA_TIBET_JX504143_JX504218_KU686045_KU686151' CCTGA-TGTGGCTGTTAGCTGGC-TTTTCGAAGCATGTGCTCGT-CCGTCATCTTT-ATCTCT--CCA-CCTGTGCACATTTTGTAGTC--------------------------------------------------------------------------------TTTCC-AAGACTATGTTTT----T--A-TATACA-CCAATGTATGTTTAAAGAATGTCATC-AATAGAAAC---TTGTTTTCTA--TAAAAATTATACAACTTTCAGCAACGGATCTCTTGGCTCTCGCATCGATGAAGAACGCAG…
	'GMM7602Tibet_Laccaria_salmonicola_CHINA_TIBET_GMM7602_28S__' CCTGA-TGTGGCTGTTAGCTGGC-TTTTCGAAGCATGTGCTCGT-CCGTCATCTTT-ATCTCT--CCA-CCTGTGCACATTTTGTAGTC--------------------------------------------------------------------------------TTTCC-AAGACTATGTTTT----T--A-TATACC-CCAATGTATGTTTAAAGAATGTCATC-AATAGAAAC---TTGTTTTCTA--TAAAAATTATACAACTTTCAGCAACGGATCTCTTGGCTCTCGCATCGATGAAGAACGCAGCGAAATGCGATAAGTAATGTGA…
	'PRL7587_Laccaria_trullisata__KM067882_JX504247_KU686047_KU686153' CCTGA-TGTGACTGTTAGCTGGC-TTTTTGAAGCATGTGCTCGT-CCGTCATTTTT-ATCTCT--CCACCCTGTGCACATTTTGTAGTC-TT-GGATACCTCTCGAGGCAA-CTCGGATT----TTGGAGATCGCTGTGC---TGT---ACAAGTCAGCTTTCTTTTCATTTCC-AAGACTATGTTTTAATAT--A-TACACA-CCAAAGTATGTTTAAAGAATGTCATC-AATAGGAAC---TTGTTTCCTA--TAAAATTTATACAACTTTCAGCAACGGATCTCTTGGCTCTCGCATCGATGAAGAACGCAGCGAAATGCGATAAGTAA…
	'WCG2072_Laccaria_trullisata__KU685749__KU686044_KU686150' CCTGA-TGTGACTGTTAGCTGGC-TTTTTGAAGCATGTGCTCGT-CCGTCATTTTT-ATCTCT--CCACCCTGTGCACATTTTGTAGTC-TT-GGATACCTCTCGAGGCAA-CTCGGATT----TTGGAGATCGCTGTGC---TGT---ACAAGTCAGCTTTCTTTTCATTTCC-AAGACTATGTTTTAATAT--A-TACACA-CCAAAGTATGTTTAAAGAATGTCATC-AATAGGAAC---TTGTTTCCTA--TAAAATTTATACAACTTTCAGCAACGGATCTCTTGGCTCTCGCATCGATGAAGAACGCAGCGAAATGCGATAAGTAATGTGAATT…
	'SB2151_Laccaria_laccata_PORTUGAL_KM067888_28S_RPB2_EF1a' CCTGA-TGTGGCTGTTAGCTGGCTTTTTTGAAGCATGTGCTCGT-CCGTCATTTTT-ATCT----CCA-CCTGTGCACATTTTGTAGTC-TT-GGATACCTCTCGAGGCAA-CTCGGATT----TTAG-GATTGCCGTGC---TGT---TCAAGTCGGCTTTCCTTTCATTTCC-AAGACTATGTTTT----T--A-TATACA-CCAAAGCATGTTTATAGAATGTCATC-AATAGGAAC---TTGTTTCCTA--T-AAAATTATACAACTTTCAGCAACGGATCTCTTGGCTCTCGCATCGATGAAGAACGCAGCGAAATGCGATAAGTAATGTGAATTG…
	'GMM7038_Laccaria_proxima_RUSSIA_GMM7038_GMM7038_RPB2_GMM7038' CCTGA-TGTGGCTGTTAGCTGGCTTTTTTGAAGCATGTGCTCGT-CCGTCATTTTT-ATCT----CCA-CCTGTGCACATTTTGTAGTC-TT-TGATACCTCTCGAGGCAA-CTCGGATT----TTAG-GATTGCCGTGC---TGT---TCAAGTCGGCTTTCCTTTCATTTCC-AAGACTATGTTTT----T--A-TATACA-CCAAAGCATGTTTATAGAATGTCATC-AATAGGAAC---TTGTTTCCTA--T-AAAATTATACAACTTTCAGCAACGGATCTCTTGGCTCTCGCATCGATGAAGAACGCAGCGAAATGCGATAAGTAATGTG…
	'SB2135_Laccaria_laccata_PORTUGAL_JX504172_JX504249_KU686028_KU686140' CCTGA-TGTGGCTGTTAGCTGGC-TTTTCGAAGCATGTGCTCGT-CCATCATCTTT-ATCT----CCA-CCTGTGCACATTTTGTAGTC-TT-GGATACCTCTCGAGGCAA-CTCGGATT----TTAG-GATCGCTGTGC---TGT---ACAAGTCGGCTTTCCTTTCATTTCC-AAGACTATGTTTT---TT--A-TATACA-CCAAAGTATGTTTAAAGAATGTCATC-AATGGGA-------------TA--T-AAAATTATACAACTTTCAGCAATGGATCTCTTGGCTCTCGCATCGATGAAGAACGCAGCGAAATGCGATAA…
	'SB2238_Laccaria_bicolor_PORTUGAL_KM067892_KU685886_KU686030_' TCTGA-TGTGGCTGTTAGCTGGC-TTTTCGAAGCATGTGCTCGT-CCATCATCTTT-ATCTCT--CCA-CCTGTGCACATTTTGTAGTC-TT-GGATAACTCTCGGGGCAACCTCGGATT----TTAG-GATCGCCGTGC---TGT---ACAAGTCGGCTTTCCTTTCATTTCC-AAGACTATGTTTT----T--A-TATACA-CCAAAGTATGTTTAAAGAATGTCATC-AATGGGAAC---TTGTTTCCTA--T-AAAATTATACAACTTTCAGCAACGGATCTCTTGGCTCTCGCATCGATGAAGAACGCAGCGAAATGCGATAAGTAATGTG…
	'SB2239_Laccaria_bicolor_PORTUGAL_KM067893_KU685887_KU686031_' TCTGA-TGTGGCTGTTAGCTGGC-TTTTCGAAGCATGTGCTCGT-CCATCATCTTT-ATCTCT--CCA-CCTGTGCACATTTTGTAGTC-TT-GGATAACTCTCGGGGCAACCTCGGATT----TTAG-GATCGCCGTGC---TGT---ACAAGTCGGCTTTCCTTTCATTTCC-AAGACTATGTTTT----T--A-TATACA-CCAAAGTATGTTTAAAGAATGTCATC-AATGGGAAC---TTGTTTCCTA--T-AAAATTATACAACTTTCAGCAACGGATCTCTTGGCTCTCGCATCGATGAAGAACGCAGCGAAATGCGATAAGTAATGTG…
	'GMM6131_Laccaria_alba_CHINA_JX504131_JX504210_KU685930_KU686079' CCTGA-TGTGACTGTTAGCTGGC-TTTTCGAAGCATGTGCTCGT-CCATCATCTTTAATCTCT--CCA-CCTGTGCACATTTTGTAGTC-TT-GGATACCTCTCGAGGCAA-CTCGGATT---TTTAG-GATCGCCGTGC---TGT---ACAAGTCGGCTTTTCTTTCATTTCC-AAGACTATGTTTT----T--A-TATACA-CCAAAGTATGTTTAAAGAATGTCATT-AATAGGAAC---TTGTTTCCTA--T-AAAATTATACAACTTTCAGCAACGGATCTCTTGGCTCTCGCATCGATGAAGAACGCAGCGAAATGCGATAAGTAAT…
	'F1120750_Laccaria_alba_CHINA_JX504126_JX504242__' ----A-TGTGACTGTTAGCTGGC-TTTTCGAAGCATGTGCTCGT-CCATCATCTTTAATCTCT--CCA-CCTGTGCACATTTTGTAGTC-TT-GGATACCTCTCGAGGCAA-CTCGGATT---TTTAG-GATCGCCGTGC---TGT---ACAAGTCGGCTTTTCTTTCATTTCC-AAGACTATGTTTT----T--A-TATACA-CCAAAGTATGTTTAAAGAATGTCATT-AATAGGAAC---TTGTTTCCTA--T-AAAATTATACAACTTTCAGCAACGGATCTCTTGGCTCTCGCATCGATGAAGAACGCAGCGAAATGCGATAAGTAATGTGAATTGCAGAATT…
	'F1133825_Laccaria_proxima_USA_MS_KU686064_KU685786_KU686065_' -CTGA-TGTGACTGTTAGCTGGC-TTTTCGAAGCATGTGCTCGT-CCATCATCTTT-ATCTCT--CCA-CCTGTGCACATTTTGTAGTC-TT-GGATACCTCTCGAGGAAA-CTYGGATT----TTAG-GATCGCCGTGC---TGT---ACAAGTCGGCTTTTCTTTCATTTCC-AAGACTATGTTTT----T--A-TATACA-CCAAAGTATGTTTATAGAATGTCATC-AATGGGAAC---TTGTTTCCTA--T-AAAATTATACAACTTTCAGCAACGGATCTCTTGGCTCTCGCATCGATGAAGAACGCAGCGAAATGCGATAAGTAATGTG…
	'F1068333_Laccaria_amethysteooccidentalis_USA_WI_KU685629_KU685773_KU686061_' -CTGA-TGTGACTGTTAGCTGGC-TTTTCGAAGCATGTGCTCGT-CCATCATCTTT-ATCTCT--CCA-CCTGTGCACATTTTGTAGTC-TT-GGATACCTCTCGAGGAAA-CTYGGATT----TTAG-GATCGCCGTGC---TGT---ACAAGTCGGCTTTTCTTTCATTTCC-AAGACTATGTTTT----T--A-TATACA-CCAAAGTATGTTTATAGAATGTCATC-AATGGGAAC---TTGTTTCCTA--T-AAAATTATACAACTTTCAGCAACGGATCTCTTGGCTCTCGCATCGATGAAGAACGCAGCGAAAT…
	'SB2133_Laccaria_laccata_PORTUGAL_KM067887_KU685884_KU686027_KU686139' CCTGA-TGTGACTGTTAGCTGGC-TTTTCGAAGCATGTGCTCGT-CCGTCATCTTTAATCTCT--CCA-CCTGTGCACATTTTGTAGTC-TT-GGATACCTCTCGAGGAAA-CTCGGATT----TTAG-GATCGCCGTGC---TGT---ACAAGTCGGCTTTTCTTTCATTTCC-AAGACTATGTTTT-------A-TATACA-CCAAAGTATGTTTAAAGAATGTCATC-AATAGGAAC---TTGTTTCCTA--T-AAAATTATACAACTTTCAGCAACGGATCTCTTGGCTCTCGCATCGATGAAGAACACAGCGAAATGCGATAA…
	'SB2210_Laccaria_laccata_PORTUGAL_KM067890_KU685885_KU686029_KU686141' CCTGA-TGTGACTGTTAGCTGGC-TTTTCGAAGCATGTGCTCGT-CCGTCATCTTTAATCTCT--CCA-CCTGTGCACATTTTGTAGTC-TT-GGATACCTCTCGAGGAAA-CTCGGATT----TTAG-GATCGCCGTGC---TGT---ACAAGTCGGCTTTTCTTTCATTTCC-AAGACTATGTTTT-------A-TATACA-CCAAAGTATGTTTAAAGAATGTCATC-AATAGGAAC---TTGTTTCCTA--T-AAAATTATACAACTTTCAGCAACGGATCTCTTGGCTCTCGCATCGATGAAGAACGCAGCGAAATGCGATAA…
	'F1123584_Laccaria_ochropurpurea_USA_IL_F1123584_F1123584__' CCTGA-TGTGGCTGTTAGCTGGC-TTTTTGAAGCATGTGCTCGT-CCGTCGTCTTT-ATCTCT--CCA-CCTGTGCACATTTTGTAGTC-TT-GGATACCTCTCGAGGCAA-CTCGGATT--TTTAGG-GATCGCCGTGC---TGT---ACAAGTCGGCTTTCTTTTCATTTCC-AAGACTATGTTTT----T--A-TATACA-CCAAAGTATGTTTAAAGAATGTCATA-AAAAGGAAC---TTGATTCCTA--T-AAAATTATACAACTTTCAGCAACGGATCTCTTGGCTCTCGCATCGATGAAGAACGCAGCGAAATGCGATAAGTAATGTGAA…
	'F1121451_Laccaria_laccata_CHINA_JX504128_JX504208__' -CTGA-TGTGACTGTTAGCTGGC-TTTTCGAAGCATGTGCTCGT-CCGTCATCTTTAATCTCT--CCA-CCTGTGCACATTTTGTAGTC-TT-GGATACCTCTCGAGGCAA-CTCGGATT----TTAG-GATCGCCGTGC---TGT---ACAAGTCGACTTTTCTTTCATTTCC-AAGACTATGTTTT----T--A-TATACA-CCAAAGTATGTTTAAAGAATGTCATC-AATAGGAAC---TTGTTTCCTA--T-AAAATTATACAACTTTCAGCAACGGATCTCTTGGCTCTCGCATCGATGAAGAACGCAGCGAAATGCGATAAGTAATGTGAATTGCAGA…
	'AWW585_Laccaria_bicolor_USA_OR_JX504111_JX504194__' CCTGA-TGTGATTGTTAGCTGGC-TTTTCGAAGCATGTGCTCAT-CCGTCATCTTT-ATCTCT--CCA-CCTGTGCACATTTTGTAGTC-TT-GGATACCTCTCGAGGAAA-CTCGGATT----TTAG-AATCGCTGTGC---TGT---ACAAGTCGGCTTTTCTTTCATTTCC-AAGACTATGTTTT----T--A-TATACA-CCAAAGTATGTTTATAGAATGTCATC-AATGGGAAC---TTGTTTCCTA--T-AAAATTATACAACTTTCAGCAACGGATCTCTTGGCTCTCGCATCGATGAAGAACGCAGCGAAATGCGATAAGTAATGTGAATTGCAGAA…
	'GMM7607_Laccaria_bicolorproxima_FRANCE_KM067846_28S_RPB2_EF1a' CCTGA-TGTGGCTGTTAGCTGGC-TTTTCGAAGCATGTGCTCGT-CCATCATCTTT-ATCT----CCA-CCTGTGCACATTTTGTAGTC-TT-GGATACCTCTCGAGGCAA-CTCGGATT----TTAG-GATCGCTGTGC---TGT---ACAAGTCGGCTTTCCTTTCATTTCC-AAGACTACGTTTT----T--A-TACACA-CTAAAGTATGTTTAAAGAATGTCATC-AATGGGAAC---TTGTTTCCTA--T-AAAATTATACAACTTTCAGCAACGGATCTCTTGGCTCTCGCATCGATGAAGAACGCAGCGAAATGCGATAAGTAATGT…
	'GMM7612_Laccaria_macrocystidia_FRANCE_KM067847_KU685861_KU686002_KU686122' CCTGA-TGTGACTGTTAGCTGGC-TTTTCGAAGCATGTGCTCGT-CCGTCATCTTTAATCTCT--CCA-CCTGTGCACATTTTGTAGTC-TT-GGATACCTCTCGAGGCAA-CTCGGATT----TTAG-GATCGCCGTGC---TGC---ACAAGTCGGCTTTCCTTTCATTTCC-AAGACTATGTTTT----T--A-TATACA-CCAAAGTATGTTTAAAGAATGTCATC-AATAGGAAC---TTGTTTCCTA--T-AAAATTATACAACTTTCAGCAACGGATCTCTTGGCTCTCGCATCGATGAAGAACGCAGCGAAATGC…
	'GMM7620_Laccaria_sp_FRANCE_KM067854_28S_RPB2_EF1a' CCTGA-TGTGATTGTTAGCTGGC-TTTTCGAAGCATGTGCTCGT-CCGTCATCTTT-ATCTCT--CCA-CCTGTGCACATTTTGTAGTC-TT-GGATACCTCTCGAGGAAA-CTCGGATT----TTAG-GATCGCTGTGC---TGT---ACAAGTCGGCTTTTCTTTCATTTCC-AAGACTATGTTTT--TAT--A-TATACA-CCAAAGTATGTTTATAGAATGTCATC-AATGGGAAC---TTGTTTCCTA--T-AAAATTATACAACTTTCAGCAACGGATCTCTTGGCTCTCGCATCGATGAAGAACGCAGCGAAATGCGATAAGTAATGTGAATTGCAGAAT…
	'GMM7621_Laccaria_amethystina_FRANCE_JX504150_JX504224_KU686046_KU686152' CCTGA-TGTGGCTGTTAGCTGGC-TTTTCGAAGCATGTGCTCGT-CCGTCATCTTT-ATCTCT--CCA-CCTGTGCACATTTTGTAGTC-TT-GGATACCTCTCGAGGCAA-CTCGGATT----TTAG-GATCGCTGTGC---TGT---ACAAGTCGGCTTTCCTTTCATTTCC-AAGACTATGTTTT----T--A-TATACA-CCAAAGTATGTTTAAAGAATGTCATC-AATAGGAAC---TTGTTTCCTA--T-ATAATTATACAACTTTCAGCAACGGATCTCTTGGCTCTCGCATCGATGAAGAACGCAGCGAAATGCGA…
	'GMM7628_Laccaria_proxima?_FRANCE_KM067857_KU685867_KU686008_KU686127' CCTGA-TGTGACTGTTAGCTGGC-TTTTCGAAGCATGTGCTCGT-CCGTCATCTTTAATCTCT--CCA-CCTGTGCACATTTTGTAGTC-TT-GGATACCTCTCGAGGCAA-CTCGGATT----TTAG-GATCGCCGTGC---TGC---ACAAGTCGGCTTTCCTTTCATTTCC-AAGACTATGTTTT----T--A-TATACA-CCAAAGTATGTTTAAAGAATGTCATC-AATAGGAAC---TTGTTTCCTA--T-AAAATTATACAACTTTCAGCAACGGATCTCTTGGCTCTCGCATCGATGAAGAACGCAGCGAAATGCGATAA…
	'GMM7631France_Laccaria_bicolorproxima_FRANCE_KM067858_KU685869_KU686010_KU686129' CCTGA-TGTGGCTGTTAGCTGGC-TTTTCGAAGCATGTGCTCGT-CCGTCATCTTT-ATCTCT--CCA-CCTGTGCACATTTTGTAGTC-TT-GGATAACTCTCGAGGCAA-CTCGGATT----TTAG-AATCGCCGTGC---TGC---ACAAGTCGGCTTTCCTTTCATTTCC-AAGACTATGTTTT----T--A-TATACA-CCAAAGTATGTTCAAAGAATGTCATC-AATGGGAAC---TTGTTTCCTA--T-AAAATTATACAACTTTCAGCAACGGATCTCTTGGCTCTCGCATCGATGAAGAACGCAGC…
	'GMM7733_Laccaria_trichodermophora_USA_TX_KM067870JX504157_JX504230_KU686013_' CCTGA-TGTGACTGTTAGCTGGC-TTTTCGAAGCATGTGCTCGT-CCATCATCTTT-ATCTCT--CCA-CCTGTGCACATTTTGTAGTC-TT-GGATACCTCTCGAGGAAA-CTCGGATT----TTAG-GATCGCCGTGC---TGT---ACAAGTCGGCTTTTCTTTCATTTCC-AAGAYTATGTTTT----T--A-TATACA-CCAAAGTATGTTTATAGAATGTTATC-AATGGGAAC---TTGTTTCCTA--T-AAAATTATACAACTTTCAGCAACGGATCTCTTGGCTCTCGCATCGATGAAGAACGCAGCGAAA…
	'HKAS41483_Laccaria_angustilamella_TYPE_CHINA__JX504233__' ----------------------------------------------------------------------------------------------------------------------------------------------------------------------------------------------------------------------------------------------------------------------------------------------------------------------------------------------------…
	'HKAS44062_Laccaria_bicolor_CHINA_JX504159_JX504235_KU686068_' -CTGA-TGTGATTGTTAGCTGGC-TTTTCGAAGCATGTGCTCGT-CTGTCATTTTT-ATCTTT--CCA-CCTGTGCACATTTTGTAGTC-TT-GGATACCTCTCGAGGAAA-CTCGGATT----TTAG-GATCGCTGTGC---TGT---ACAAGTCGGCTTTTCTTTCATTTCC-AAGACTATGTTTT----T--A-TATACA-CCAAAGTATGTTTATAGAATGTCATC-AATGGGAAC---TTGTTTCCTA--T-AAAATTATACAACTTTCAGCAACGGATCTCTTGGCTCTCGCATCGATGAAGAACGCAGCGAAATGCGATAAGTAATGTG…
	'HKAS45998_Laccaria_acanthospora_CHINA_TIBET_KU685719_KU685870_KU686069_' TCTGA-TGTGGCTGTTAGCTGGC-TTTTCGAAGCATGTGCTCGC-CTGTCATCTTT-ATCTCT--CCA-CCTGTGCACCTTTTGTAGTC-TT-GGATACCTCTCGAGGCAA-CTCGGATT----TTGG-GATCGC------------------GTCAGCTTTCCTTGCATTTCC-AAGACTATGTTTT----T--A-TATACA-CCAAAGAATGTTTAAAGAATGTCATC-AATAGGAAC---TTGTTTCCTA--TAAAAAYTATACAACTTTCAGCAACGGATCTCTTGGCTCTCGCATCGATGAAGAACGCAGCGAAATGCGA…
	'HKAS57950_Laccaria_alba_CHINA_TIBET_JX504166_JX504242__' CCTGA-TGTGACTGTTAGCTGGC-TTTTCGAAGCATGTGCTCGT-CCATCATCTTTAATCTCT--CCA-CCTGTGCACATTTTGTAGTC-TT-GGATACCTGTCGAGGCAA-CTCGGATT---TTTAG-GATCGCCGTGC---TGT---ACAAGTCGGCTTTTCTTTCATTTCC-AAGACTATGTTTT----T--A-TATACA-CCAAAGTATGTTTAAAGAATGTCATT-AATAGGAAC---TTGTTTCCTA--T-AAAATTATACAACTTTCAGCAACGGATCTCTTGGCTCTCGCATCGATGAAGAACGCAGCGAAATGCGATAAGTAATGTGAATTG…
	'HMAS_264310_Laccaria_yunnanensis_CHINA_KX496978___' CCTGA-TGTGGCTGTTAGCTGGC-TTTTCGAAGCATGTGCTCGC-CCATCATCTTT-ATCTCT--CCA-CCTGTGCACCTTTTGTAGTC-TT-GAATACCTCTCGAGGCAA-CTCGGATT----TTAG-GATTGCCGTGC-TTTATACACAAAGTCGGCTTTTCTTTCATTTTC-AAGACTATGTTTT--TCT--A-TACACA-CCAAAGTATGTTTAAAGAATGTCATC-AATAGGAAC---TTGTTTCCTA--T-AAAACTATACAACTTTCAGCAACGGATCTCTTGGCTCTCGCATCGATGAAGAACGCAGCGAAATGCGATAAGTAATGTGAATTGCAGAA…
	'HMAS_271732_Laccaria_aurantia_CHINA_KX496971___' TCTGA-TGTGACTGTTAGCTGGC-TTTTCGAAGCATGTGCTCGT-CCGTCATCTTT-ATATCT--CCA-CCTGTGCACATTTTGTAGTC-TT-GGATACCTCTCGAGGCAA-CTCGGATT----TAAG-GATCGC------------------GTTGGCTTTCCTTTCATTTCC-AAGACTATGTTTT----T--A-TATACA-CCAAAGTATGTTTAAAGAATGTCATC-AATAGGAAC---TTGTTTCCTA--TAAAAACTATACAACTTTCAGCAACGGATCTCTTGGCTCTCGCATCGATGAAGAACGCAGCGAAATGCGATAAGTAATGTGAATTGCAGAATTC…
	'KH_07192006_1_Laccaria_JP1_USA_IN_KU685720_KU685871_KU686014_' CCTGA-TGTGACTGTTAGCTGGCTTTCCAAAAGCATGTGCTCGT-CCGTCATCTTTAATCTCT--CCA-CCTGTGCACATTTTGTAGTC-TT-GAATAACTCTCGAGGCAA-CTCGGATT----TTAG-GATCGCC---------------AAGTTGGCTTTCCTTTCATTTCC-AAGACTATGTTTT----T--A-TATACA-CCAAAGTATGTTTAAAGAATGTCATT-AATAGGAAC---TTGTTTCCTA--T-AAAATTATACAACTTTCAGCAACGGATCTCTTGGCTCTCGCATCGATGAAGAACGCAGCGAAATGCGATAAGTAATGT…
	'KH_LA06_002_Laccaria_amethystina_PORTUGAL_KU685759_KU685910_KU686059_KU686162' CCTGA-TGTGGCTGTTAGCTGGC-TTTTCGAAGCATGTGCTCGT-CCGTCATCTTTAATCTCT--CCA-CCTGTGCACATTTTGTAGTCTTT-GGATACSTCTCGAGGCAA-CTCGGATA----TTAG-GATTGCCGTGC---TGT---ACAAGTCGGCTTTTCTTTCATTTCC-AAGACTATGTTTT----T--A-TATACC-CCAAAGTATGTTTAAAGAATGTCATC-AATGGGAAC---TTGTTTCCTA--T-AAAATTATACAACTTTCAGCAACGGATCTCTTGGCTCTCGCATCGATGAAGAACGCAGCGAA…
	'KU962988_Laccaria_japonica_TYPE__KU962988___' CCTGA-TGTGGCTGTTAGCTGGC-TTTTCGAAGCATGTGCTCGT-CCGTCATCTTT-ATCTCT--CCA-CCTGTGCACATTTTGTAGTC-TT-GGATACCTCTCGAGGCAA-CTCGGATT----TTAG-GATCGCCG------------------TGGCTTTCCTTTCATTTCC-AAGACTATGTTTT----T--A-TATACA-CCAAAGTATGTTTAAAGAATGTTATC-AATAGGAAC---TTGTTTCCTA--T-AAAATTATACAACTTTCAGCAACGGATCTCTTGGCTCTCGCATCGATGAAGAACGCAGCGAAATGCGATAAGTAATGTGAATTGCAGAATTCAGT…
	'KU962989_Laccaria_moshuijun_TYPE__KU962989___' CCTGA-TGTGGCTGTTAGCTGGC-TTTTCGAAGCATGTGCTCGT-CCGTCATCTTT-ATCTCT--CCA-CCTGTGCACATTTTGTAGTC-TT-GGATACCTCTCGAGGCCA-CTCGGATT----TTAG-GATCGCTGTGC---TGT---ACAAGTCGGCTTTCCTTTCATTTCC-AAGACTATGTTTT----T--A-TATACA-CCAAAGTATGTTTAAAGAATGTTATC-AATAGGAAC---TTGTTTCCTA--T-AAAACTATACAACTTTCAGCAACGGATCTCTTGGCTCTCGCATCGATGAAGAACGCAGCGAAATGCGATAAGTAATGTGAATTGCAGAATTCAG…
	'LaAM/08/1_Laccaria_amethystina_JGI Genome_ITS_28S_RPB2_EF1a' CCTGA-TGTGGCTGTTAGCTGGC-TTTTCGAAGCATGTGCTCGT-CCGTCATCTTT-ATCTCT--CCA-CCTGTGCACATTTTGTAGTC-TT-GGATACCTCTCGAGGCAA-CTCGGATT----TTAG-GATCGCTGTGC---TGT---ACAAGTCGGCTTTCCTTTCATTTCC-AAGACTATGTTTT----T--A-TATACA-CCAAAGTATGTTTAAAGAATGTCATC-AATAGGAAC---TTGTTTCCTA--T-ATAATTATACAACTTTCAGCAACGGATCTCTTGGCTCTCGCATCGATGAAGAACGCAGCGAAATGCGATAAGTAATGTGA…
	'MB_FB_001101_Laccaria_fulvogrisea_CHINA_JQ670896___' CCTGA-TGTGGCTGTTAGCTGGC-TTTTCGAAGCATGTGCTCGC-CCATCATCTTT-ATATCT--CCA-CCTGTGCACCTTTTGTAGTC-TT-GGATACCTCTCGAGGCAA-CTCGGATT----TTAG-GATCGCCATCT---------------TGGCTTTCCTTGCATTTCC-AAGACTATGTTTT----T--A-TACACA-CCAAAGTATGTTTAAAGAATGTCATC-AATAGGAAC---TTGTTTCCTA--TAAAAACTATACAACTTTCAGCAACGGATCTCTTGGCTCTCGCATCGATGAAGAACGCAGCGAAATGCGATAAGTAATGTGAATTGCAGA…
	'MB_FB_001107_Laccaria_yunnanensis_CHINA_JQ670897___' CCTGA-TGTGGCTGTTAGCTGGC-TTTTCGAAGCATGTGCTCGC-CCATCATCTTT-ATCTCT--CCA-CCTGTGCACCTTTTGTAGTC-TT-GAATACCTCTCGAGGCAA-CTCGGATT----TTAG-GATTGCCGTGC-TTTATACACAAAGTCGGCTTTTCTTTCATTTTC-AAGACTATGTTTT--TCT--A-TACACA-CCAAAGTATGTTTAAAGAATGTCATC-AGTAGGAAC---TTGTTTCCTA--T-AAAACTATACAACTTTCAGCAACGGATCTCTTGGCTCTCGCATCGATGAAGAACGCAGCGAAATGCGATAAGTAATGTGAATTGCAGA…
	'MB_FB_001109_Laccaria_aurantia_CHINA_JQ681209___' WCTGA-TGTGRCTGTTAGCTGGC-TTTTCRAAGCATGTGCTCGT-CCGTCATCTTT-ATATCT--CCA-CCTGTGCACATTTTGTAGTC-TT-GGATACCTCTCGAGGCAA-CTCGGATT----TAAG-GATCGC------------------GTTGGCTTTCCTTTCATTTCC-AAGACTATGTTTT----T--A-TATACA-CCAAAGTATGTTTAAAGAATGTCATC-AATAGGAAC---TTGTTTCCTA--TAAAAACTATACAACTTTCAGCAACGGATCTCTTGGCTCTCGCATCGATGAAGAACGCAGCGAAATGCGATAAGTAATGTGAATTGCAGAATT…
	'MB_FB_001110_Laccaria_fulvogrisea_CHINA_JQ681210___' CCTGA-TGTGGCTGTTAGCTGGC-TTTTCGAAGCATGTGCTCGC-CCGTCATCTTT-ATACCT--CCA-CCTGTGCACCTTTTGTAGTC-TT-GGATACCTCTCGAGGCAA-CTCGGATT----TTAG-GATCGCCATGC---------------TGGCTTTCCTTGCATTTCC-AAGACTATGTTTT----T--A-TATACA-CCAAAGTATGTTTAAAGAATGTCATC-AATAGGGAC---TTGTTTCCTA--TAAAAACTATACAACTTTCAGCAACGGATCTCTTGGCTCTCGCATCGATGAAGAACGCAGCGAAATGCGATAAGTAATGTGAATTGCAGA…
	'PRL3777_Laccaria_ochropurpurea_USA_IL_KU685732_JX504246_KU686024_' CCTGA-TGTGGCTGTTAGCTGGC-TTTTTGAAGCATGTGCTCGT-CCGTCGTCTTT-ATCTCT--CCA-CCTGTGCACATTTTGTAGTC-TT-GGATACCTCTCGAGGCAA-CTCGGATT--TTTAGG-GATCGCCGTGC---TGT---ACAAGTCGGCTTTCTTTTCATTTCC-AAGACTATGTTTT----T--A-TATACA-CCAAAGTATGTTTAAAGAATGTCATA-AAAAGGAAC---TTGATTCCTA--T-AAAATTATACAACTTTCAGCAACGGATCTCTTGGCTCTCGCATCGATGAAGAACGCAGCGAAATGCGATAAGTA…
	'PRL4777_Laccaria_ochropurpurea_USA_IL_KU685733_KU685883_KU686025_' CCTGA-TGTGGCTGTTAGCTGGC-TTTTTGAAGCATGTGCTCGT-CCGTCGTCTTT-ATCTCT--CCA-CCTGTGCACATTTTGTAGTC-TT-GGATACCTCTCGAGGCAA-CTCGGATT--TTTAGG-GATCGCCGTGC---TGT---ACAAGTCGGCTTTCTTTTCATTTCC-AAGACTATGTTTT----T--A-TATACA-CCAAAGTATGTTTAAAGAATGTCATA-AAAAGGAAC---TTGATTCCTA--T-AAAATTATACAACTTTCAGCAACGGATCTCTTGGCTCTCGCATCGATGAAGAACGCAGCGAAATGCGATAAGTA…
	'S238N_Laccaria _bicolor_USA_OR_DQ179123__XM001873347_XM001873347' CCTGA-TGTGATTGTTAGCTGGC-TTTTCGAAGCATGTGCTCAT-CCGTCATCTTT-ATCTCT--CCA-CCTGTGCACATTTTGTAGTC-TT-GGATACCTCTCGAGGAAA-CTCGGATT----TTAG-AATCGCTGTGC---TGT---ACAAGTCGGCTTTTCTTTCATTTCC-AAGACTATGTTTT----T--A-TATACA-CCAAAGTATGTTTATAGAATGTCATC-AATGGGAAC---TTGTTTCCTA--T-AAAATTATACAACCTTCAGCAACGGATCTCTTGGCTCTCGCATCGATGAAGAACGCAGCGAAATGCGATAAGTAA…
	'MS_13_Laccaria_rubroalba_CHINA_KX449360___' TCTGA-TGTGGCTGTTAGCTGGCTTTTTTGAAGCATGTGCTCGT-CCGTCATCTTT-ATATCT--CCA-CCTGTGCACATTTTGTAGTC-TT-GGATACCTCTCGAGGCAA-CTCGGATT----TAAG-GATC------------------GTGTTGGCTTTCCTTTCACTTCC-AAGACTATGTTTT----T--A-TATACA-CCAAAGTATGTTTAAAGAATGTCATC-AATAGGAAC---TTGTTTCCTA--TAAAAACTATACAACTTTCAGCAACGGATCTCTTGGCTCTCGCATCGATGAAGAACGCAGCGAAATGCGATAAGTAATGTGAATTGCAGAATTCAGTGA…
	'MS_28_Laccaria_rubroalba_CHINA_KX449359___' TCTGA-TGTGGCTGTTAGCTGGCTTTTTTGAAGCATGTGCTCGT-CCGTCATCTTT-ATATCT--CCA-CCTGTGCACATTTTGTAGTC-TT-GGATACCTCTCGAGGCAA-CTCGGATT----TAAG-GATC------------------GTGTTGGCTTTCCTTTCACTTCC-AAGACTATGTTTT----T--A-TATACA-CCAAAGTATGTTTAAAGAATGTCATC-AATAGGAAC---TTGTTTCCTA--TAAAAACTATACAACTTTCAGCAACGGATCTCTTGGCTCTCGCATCGATGAAGAACGCAGCGAAATGCGATAAGTAATGTGAATTGCAGAATTCAGTGA…
	'MS_15_Laccaria_rubroalba_CHINA_KX449358___' TCTGA-TGTGGCTGTTAGCTGGCTTTTTTGAAGCATGTGCTCGT-CCGTCATCTTT-ATATCT--CCA-CCTGTGCACATTTTGTAGTC-TT-GGATACCTCTCGAGGCAA-CTCGGATT----TAAG-GATC------------------GTGTTGGCTTTCCTTTCACTTCC-AAGACTATGTTTT----T--A-TATACA-CCAAAGTATGTTTAAAGAATGTCATC-AATAGGAAC---TTGTTTCCTA--TAAAAACTATACAACTTTCAGCAACGGATCTCTTGGCTCTCGCATCGATGAAGAACGCAGCGAAATGCGATAAGTAATGTGAATTGCAGAATTCAGTGA…
	'MS_20_Laccaria_rubroalba_CHINA_KX449357___' TCTGA-TGTGGCTGTTAGCTGGCTTTTTTGAAGCATGTGCTCGT-CCGTCATCTTT-ATATCT--CCA-CCTGTGCACATTTTGTAGTC-TT-GGATACCTCTCGAGGCAA-CTCGGATT----TAAG-GATC------------------GTGTTGGCTTTCCTTTCACTTCC-AAGACTATGTTTT----T--A-TATACA-CCAAAGTATGTTTAAAGAATGTCATC-AATAGGAAC---TTGTTTCCTA--TAAAAACTATACAACTTTCAGCAACGGATCTCTTGGCTCTCGCATCGATGAAGAACGCAGCGAAATGCGATAAGTAATGTGAATTGCAGAATTCAGTGA…
	'DED7419_Laccaria_THAI2_THAILAND_KX513839KX513840_KU685770_KU685925_KU686075' -CTGA-TGCGGCTGTTAGCTGGC-TTTTCGAAGCATGTGCWCGT-CCATCATCTTT-ATATCT--CCA-CCTGTGCACCTTTTGTAGTC-TT-GAATACCTCTCGAGGCAA-CTCGGATT----TTAG-AATTGCCGTGC---TGT---ACAAGTCGGCTTTTCTATCATTTTC-AAGATTATGTTTT--CTT--A-TACACA-CCAAAGTATGTTTAAAGAATGTCATC-AATAGGAAC---------------T-----------------------------------------------------------------…
	'DED7426_Laccaria_THAI1_THAILAND_KU685628_KU685771_KU685926_KU686076' CCTGA-TGTGGCTGTTAGCTGGC-TTTTCGAAGCATGTGCTCGC-CCATCATCTTT-ACATTT--CCA-CCTGTGCACCTTTTGTAGTC-TT-GAATACCTCTCGAGGCAA-CTCGGATT----TTAG-GATTGCCGTGC---TGT---ACAAGTCGGCTTTTCTATCATTTTCAAAGACTATGTTTT---CT--A-TACACA-CCAAAGTATGTTTAAAGAATGGCATCAAATAGGAAC---TTGTTTCCTA--T-AAAATTATACAACTTTCAGCAACGGATCTCTTGGCTCTCGCATCGATGAAGAACGCAGCGAAATGCGATAAG…
	'DED7435_Laccaria_THAI2_THAILAND_KX513841_KU685772_KU686060_ef1a' CCTGCATGCGGCTGTTAGCTGGC-TTTTCGAAGCATGTGCTCGT-CCATCATCTTT-ATATCT--CCA-CCTGTGCACCTTTTGTAGTC-TT-GAATACCTCTCGAGGCAA-CTCGGATT----TTAG-AATTGCCGTGC---TGT---ACAAGTCGGCTTTTCTATCATTTTC-AAGATTATGTTTT--CTT--A-TACACA-CCAAAGTATGTTTAAAGAATGTCATC-AATAGGAAC---------------T-----------------------------------------------------------------------------…
	'TWO1166_Laccaria_THAI1_THAILAND_KU685744_KU685895_KU686041_ef1a' CCTGA-TGTGGCTGTTAGCTGGC-TTTTCGAAGCATGTGCTCGC-CCATCATCTTT-ACATTT--CCA-CCTGTGCACCTTTTGTAGTC-TT-GAATACCTCTCGAGGCAA-CTCGGATT----TTAG-GATTGCCGTGC---TGT---ACAAGTCGGCTTTTCTATCATTTTCAAAGACTATGTTTT---CT--A-TACACA-CCAAAGTATGTTTAAAGAATGGCATCAAATAGGAAC---TTGTTTCCTA--T-AAAATTATACAACTTTCAGCAACGGATCTCTTGGCTCTCGCATCGATGAAGAACGCAGCGAAATGCGATAAGTAAT…
	'TWO1168_Laccaria_THAI3_THAILAND_KU685745_KU685896_KU686042_KU686146' CCTGA-TGTGGCTGTTAGCTGGC-TTTTCGAGGCATGTGCTCGC-CCGTCATCTTT-ATCTCT--CCA-CTTGTGCACCTTTTGTAGTG-TT-GAATACCCCTCGAGGCAA-CTCGGATT----TTAG-GATTGCCGTGC---TGT---ACAAGTCGGCTTTTCTTTCATTTTC-AACGCTATGTTTT---CT--A-TATACA-CCAAAGTATGTTTAAAGAACGTCATC-AATAGGAAC---TTGTTTTCTA--TAAAAACTATACAACTTTCAGCAACGGATCTCTTGGCTCTCGCATCGATGAAGAACGCAGCGAAATGCGATAAG…
	'TWO1178_Laccaria_THAI4_THAILAND_KU685746_KU685897_KU686043_KU686147' CCTGA-TGTGGCTGTTAGCTGGC-TTTTCGAAGCATGTGCTCGC-CCATCATCTTT-ATCTCT--CCA-CCTGTGCACCTTTTGTAGTC-TT-GAATACCTCTCGAGATGA-CTCGGATT----TTAG-AATTGCCGTGC---TGT---ACAAGTCGGCTTTTCTTTCATTTTC-AAGACTATGTTTT--TGT--A-TACACA-CCAAAGTATGTTTAAAGAATGTCATC-AATAGGAAC---TTGTTTCCTG--T-AAAACTATACAACTTTCAGCAACGGATCTCTTGGCTCTCGCATCGATGAAGAACGCAGCGAAATGCGATAAG…
	'TWO1184_Laccaria_THAI6_THAILAND_KU685747_KU685898__KU686148' CCTGA-TGTGGCTGTTAGCTGGC-TTTTTGAAGCATGTGCTCGC-TCATCATCTTT-ATCTCT--CCA-CCTGTGCACCTTTTGTAGTCTTT-GAATACCTCTCGAGGCAA-CTCGGATT----TTAG-GATCGCTGTAC---TGTA--AAAAGTCGACTTTCCTTTCATTTTC-AAGACTATGTTTA----A--AATACACA-CCAAAGAAAGTTTAAAGAATGTCATT-AATAGGAAC---TTGTTTCCTA--T-AAAACTATACAACTTTCAGCAACGGATCTCTTGGCTCTCGCATCGATGAAGAACGCAGCGAAATGCGATAAGTAATGTGA…
	'TWO1194_Laccaria_THAI5_THAILAND_KU685748_KU685899__KU686149' CCTGA-TGTGGCTGTTAGCTGGC-TTTTTGAAGCATGTGCTCGC-CCGTCATCTTT-ATCTCT--CCA-CCTGTGCACCTTTTGTAGTCTTT-GAATAACTCTCGAGGCAA-CTCGGATT----TTAG-GATCGACGTGC---TGT---ACAAGTCGACTTTCCTTTCATTTTC-AGGACTATGTTTT----T--A-TACACACCCAAAGTATGTTTATAGAATGTCGTT-AATAGGAAT---TTGTTTCCTATTTTAAAACTATACAACTTTCAGCAACGGATCTCTTGGCTCTCGCATCGATGAAGAACGCAGCGAAATGCGATAAGTAATGTGA…
	'TWO1200_Laccaria_THAI3_ThailandAUSTRALIA_KU685743_KU685894_KU686040_ef1a' CCTGA-TGTGGCTGTTAGCTGGC-TTTTAGAGGCATGTGCTCGC-CCGTCATCTTT-ATCTCT--CCA-CTTGTGCACCTTTTGTAGTG-TT-GAATACCCCTCGAGGCAA-CTCGGATT----TTAG-GATTGCCGTGC---TGY---ACAAGTCGGCTTTTCTTTCATTTTC-AACGCTATGTTTT---CT--A-TATACA-CCAAAGTATGTTTAAAGAACGTCATC-AATAGGAAC---TTGTTTTCTA--TAAAAACTATACAACTTTCAGCAACGGATCTCTTGGCTCTCGCATCGATGAAGAACGCAGCGAAATGCG…
	'TWO319_Laccaria_montana __DQ149862___' CCTGA-TGTGGCTGTTAGCTGGC-TTTTCGAAGCATGTGCTCGT-CCGTCATCTTTAATCTCT--CCA-CCTGTGCACATTTTGTAGTC-TT-GGATAACTCTCGAGGCAA-CTCGGATT----TTAG-GATCGCCGTGC----------------TGCTTTCCTTTCATTTCC-AAGACTATGTTTT----T--A-TATACA-CCAAAGTATGTTTAAAGAATGTCATG-AATGGGAAC---TTGTTTCCTA--T-AAAATTATACAACTTTCAGCAACGGATCTCTTGGCTCTCGCATCGATGAAGAACGCAGCGAAATGCGATAAGTAATGTGAATTGCAGAATTCAGTGAATCAT…
	'TWO591_Laccaria_montana __DQ149865___' CCTGA-TGTGGCTGTTAGCTGGC-TTTTCGAAGCATGTGCTCGT-CCGTCATCTTTAATCTCT--CCA-CCTGTGCACATTTTGTAGTC-TT-GGATAACTCTCGAGGCAA-CTCGGATT----TTAG-GATCGCCGTGC----------------TGCTTTCCTTTCATTTCC-AAGACTATGTTTT----T--A-TATACA-CCAAAGTATGTTTAAAGAATGTCATG-AATGGGAAC---TTGTTTCCTA--T-AAAATTATACAACTTTCAGCAACGGATCTCTTGGCTCTCGCATCGATGAAGAACGCAGCGAAATGCGATAAGTAATGTGAATTGCAGAATTCAGTGAATCAT…
	'DKP303_Laccaria_violaceotincta_INDIA_MK141034___' CCTGA-TGTGGCTGTTAGCTGGC-TTTTCGAAGCATGTGCTCGC-CCATCATCTTT-ATCTCT--CCA-CCTGTGCACCTTTTGTAGTC-TT-GAATACCTCTCGAGGCAA-CTCGGATT----TTAG-GATTGCCGTGCTTAT-TACACAAAGTCGGCTTTTCTTTCATTTTC-AAGACTATGTTTT---CT--ATTACACA-CCAAAGTATGTTTAAAGAATGGCATC-AATAGGAAC---TTGTTTCCTA--TAAAAACTATACAACTTTCAGCAACGGATCTCTTGGCTCTCGCATCGATGAAGAACGCAGCGAAATGCGATAAGTAATGTGAATTGCAGAATT…
	'ASIS24249_Laccaria_murina_KOREA_MG519552_MG519592_MG551625_MG551658' CCTGA-TGTGGCTGTTAGCTGGC-TTTTCGAAGCATGTGCTCGT-CCGTCATCTTT-ATATCT--CCA-CCTGTGCACATTTTGTAGTC-TT-GGATACCTCTCGAGGCAA-CTCGGATT----TTAG-GATCGC------------------ATCAGCTTTCCTTTCATTTCC-AAGACTATGTTTT----T--A-TATACA-CCAAAGTATGTTTAAAGAATGTCATC-AATGGGAACT--TTGTTTCCTA--T-AAAATTATACAACTTTCAGCAACGGATCTCTTGGCTCTCGCATCGATGAAGAACGCAGCGAAATGCGATAAG…
	'SFC20120919-81_Laccaria_vinaceoavellanea_KOREA_MG519534_MG519577_MG551609_' CCTGA-TGTGGCTGTTAGCTGGC-TTTTCAAAGCATGTGCTCGC-CCATCATCTTT-ATCTCT--CCA-CCTGTGCACCTTTTGTAGTC-TT-GAATACCTCTCGAGGCAA-CTCGGATT----TTAG-GATTGYCGTGCTTTTATACACAAAGTCGGCTTTTCTTTCATTTTC-AAGACTATGTTTT---CT--A-TACACA-CCAAAGTATGTTTAAAGAACGTCATC-AATAGGAAC---TTGTTTCCTA--TAAAAACTATACAACTTTCAGCAACGGATCTCTTGGCTCTCGCATCGATGAAGAACGCAGCGAAATG…
	'SFC20150810-10_Laccaria_vinaceoavellanea_KOREA_MG519539_MG519580_MG551614_MG551646' CCTGA-TGTGGCTGTTAGCTGGC-TTTTCGAAGCATGTGCTCGC-CCATCATCTTT-ATCTCT--CCA-CCTGTGCACCTTTTGTAGTC-TT-GAATACCTCTCGAGGCAA-CTCGGATT----TTAG-GATTGCCGTGC-TTTATACACAAAGTCGGCTTTTCTTTCATTTTC-AAGACTATGTTTT---CT--A-TACACA-CCAAAGTATGTTTAAAGAACGTCATC-AATAGGAAC---TTGTTTCCTA--TAAAAACTATACAACTTTCAGCAACGGATCTCTTGGCTCTCGRATCGATGAAGAACGCA…
	'TPML20120912-40_Laccaria_araneosa_KOREA_MG519548_MG519588_MG551621_MG551654' CCTGA-TG-GGCTGTTAGCTGGC-TTTTCGAAGCATGTGCTCGT-CTGTCATCTTT-ATCTCT--CCA-CCTGTGCACATTTTGTAGTC-TT-GGATACCTCTCGAGGCAA-CTCGGATT----TTAG-GATCGCTGTGC---TGT---ACAAGTCGGCTTTTCTTTCATTTCC-AAGACTATGTTTT----T--ATTATACA-CCAAAGTATGTTTAAAGAATGTCATC-AATAGGAAC---TTGTTTCCTA--T-AAAAATATACAACTTTCAGCAACGGATCTCTTGGCTCTCGCATCGATGAAGAACGCAGCGAAAT…
	'SFC20130917-21_Laccaria_araneosa_KOREA_MG519549_MG519589_MG551622_MG551655' CCTGA-TG-GGCTGTTAGCTGGC-TTTTCGAAGCATGTGCTCGT-CTGTCATCTTT-ATCTCT--CCA-CCTGTGCACATTTTGTAGTC-TT-GGATACCTCTCGAGGCAA-CTCGGATT----TTAG-GATCGCTGTGC---TGT---ACAAGTCGGCTTTTCTTTCATTTCC-AAGACTATGTTTT----T--ATTATACA-CCAAAGTATGTTTAAAGAATGTCATC-AATAGGAAC---TTGTTTCCTA--T-AAAAATATACAACTTTCAGCAACGGATCTCTTGGCTCTCGCATCGATGAAGAACGCAGCGAAATG…
	'SFC20120919-05_Laccaria_parva_KOREA_MG519529_MG519573_MG551604_MG551640' CCTGA-TGTGACTGTTAGCTGGC-TTTTCGAAGCATGTGCTCGT-CCGTCATCTTTAATCTCT--CCA-CCTGTGCACATTTTGTAGTC-TT-GAATACCTCTCGAGGCAA-CTCGGATT----TTAG-GATTGCC---------------AAGTTGGCTTTCCTTTCATTTCC-AAGACTATGTTTT----T--A-TATACA-CCAAAGTATGTTTAAAGAATGTCATT-AATAGGAAC---TTGTTTCCTA--T-AAAATTATACAACTTTCAGCAACGGATCTCTTGGCTCTCGCATCGATGAAGAACGCAGCGAAATGCGA…
	'ASIS21282_Laccaria_parva_KOREA_MG519526_MG519571_MG551601_MG551638' CCTGA-TGTGACTGTTAGCTGGC-TTTTCGAAGCATGTGCTCGT-CCGTCATCTTTAMTCTCT--CCA-CCTGTGCACATTTTGTAGTC-TT-GAATACCTCTCGAGGCAA-CTCGGATT----TTAG-GATTGCC---------------AAGTTGGCTTTCCTTTCATTTCC-AAGACTATGTTTT----T--A-TATACA-CCAAAGTATGTTTAAAGAATGTCATT-AATAGGAAC---TTGTTTCCTA--T-AAAATTATACAACTTTCAGCAACGGATCTCTTGGCTCTCGCATCGATGAAGAACGCAGCGAAATGCGATAAGT…
	'SFC20150902-17_Laccaria_torosa_KOREA_MG519561_MG519598_MG551631_MG551664' CCTGA-TGTGGCTGTTAGCTGGC-TTTTTGAAGCATGTGCTCGT-CCATCATCTTT-ATCTCTCTCCA-CCTGTGCACATTTTGTAGTC-TT-GGATACCTCTCGAGGCAA-CTCGGATT----TTAG-GATCGCTGTGC---TGT---ACAAGTCAGCTTTCCTTTAATTTCT-AAGACTATGTTTT----T--A-TATACA-CCAAAGTATGTTTAAAGAATGTCATC-AATAGGAACTTGTTGTTTCCTA--TAAAAATTATACAACTTTCAGCAACGGATCTCTTGGCTCTCGCATCGATGAAGAACGCAGCGAAATGCG…
	'SFC20121010-51_Laccaria_versiforma_KOREA_MG519555_MG519593_MG551626_MG551659' CCTGA-TGTGGCTGTTAGCTGGC-TTTTCGAAGCATGTGCTCGT-CCGTCATCTTT-ATCTCT--CCA-CCTGTGCACATTTTGTAGTC-TT-GRATATTGCT--------------------------------------------------------------------TCC-AAGACTATGTTTT----TATA-TAYACA-CCAAAGTATGTTTAAAGAATGTCATC-AATAGAAAC---TTGTTTTCTA--TAAAAAATATACAACTTTCAGCAACGGATCTCTTGGCTCTCGCATCGATGAAGAACGCAGCGAAA…
	'SFC20120926-01_Laccaria_versiforma_KOREA_MG519556_MG519594_MG551627_MG551660' CCTGA-TGTGGCTGTTAGCTGGC-TTTTCGAAGCATGTGCTCGT-CCGTCATCTTT-ATCTCT--CCA-CCTGTGCACATTTTGTAGTC-TT-GGATATTGCT--------------------------------------------------------------------TCC-AAGACTATGTTTT----T--A-TATACA-CCAAAGTATGTTTAAAGAATGTCATC-AATAGAAAC---TTGTTTTCTA--TGAAAATTATACAACTTTCAGCAACGGATCTCTTGGCTCTCGCATCGATGAAGAACGCAGCGAAA…
	'F1102432_Laccaria_amethystea_COSTA_RICA_KU685638_KU685781_KU686062_' -CTGA-TGTGGCTGTTAGCTGGC-TTTTCGAAGCATGTGCTCGTCCCGTCATCTTT-ATCTCT--CCA-CCTGTGAACATTTTGTAGTC-TT-GGATACCTCTCGAGTCAA-CTCGGATT--T-TAAG-GATTGCCGTGC---TTGT--ACAAGTTGGCTTTCCTTTCACTTCC-AAGACTATGTTTT-------A-YACACA-CCCAAGTATGTTTAAAGAATGTCATC-AATAGGAAC---TTGTTTCCTA--T-AAAATTATACAACTTTCAGCAACGGATCTCTTGGCTCTCGCATCGATGAAGAACGCAGCGAAATGCGATAAG…
	'F1102433_Laccaria_gomezii_COSTA_RICA__F1102433_RPB2_' --------------------------------------------------------------------------------------------------------------------------------------------------------------------------------------------------------------------------------------------------------------------------------------------------------------------------------------------------------…
	'F1102471_Laccaria_major_COSTA_RICA_F1102471___' -------GTGACTGTTAGCTGGC-TTTTCGAAGCATGTGCTCGT-CCATCGTCTTT-ATCTCT--CCA-CCTGTGCACATTTTGTAGTC-TT-GGATACCTCTCGAGGCAA-CTCGGATA----TTAG-GATCGCC--------------CAAGTTGGCTTTCCTTTCATTTCC-AAGACTATGTTTT-------A-TATACA-CCAAAGTATGTTTTGAGAATGTCATC-AATAGGAAC---TTGTTTTCTA--T-AAAATTATACAACTTTCAGCAACGGATCTCTTGGCTCTCGCATCGATGAAGAACGCAGCGAAATGCGATAAGTAATGTGAATTGCAGAATTCA…
	'F1104722_Laccaria_calospora_COSTA_RICA_KU685639_KU685782__' -CTGA-TGTGACTGTTAGCTGGC-TTTTCGAAGCATGTGCTCGT-CCATCATCTTT-ATCTCT--CCA-CCTGTGCACATTTTGTAGTC-TT-GGATACCTCTCGAGGAAA-CTCGGATT----TTAG-GATTGTCGTGC---TGT---ACAAGTCGACTTTTCTTTCATTTCC-AAGACTATGTTTT----T--A-TATACA-CCAAAGTATG-TTATAGAATGTCATC-AATGGGAAC---TTGTTTCCTA--T-AAAATTATACAACTTTCAGCAACGGATCTCTTGGCTCTCGCATCGATGAAGAACGCAGCGAAATGCGATAAGTAATGTGAA…
	'F1111951_Laccaria_trichodermophora_COSTA_RICA_KU685640_KU685784_KU686063_' CCTGA-TGTGACTGTTAGCTGGC-TTTTCGAAGCATGTGCTCGT-CCATCATCTTT-ATCTCT--CCA-CCTGTGCACATTTTGTAGTC-TT-GGATACCTCTCGAGGAAA-CTCGGATT----TTAG-GATCGCCGTGC---TGT---ACAAGTCGGCTTTTCTTTCATTTCC-AAGACTATGTTTT----T--A-TATACA-CCAAAGTATGTTTATAGAATGTCATC-AATGGGAAC---TTGTTTCCTA--T-AAAATTATACAACTTTCAGCAACGGATCTCTTGGCTCTCGCATCGATGAAGAACGCAGCGAAATGC…
	'F1112018_Laccaria_amethystina_COSTA_RICA_F1112018___' CCTGA-TGTGGCTGTTAGCTGGC-TTTTCGAAGCATGTGCTCGTCCCGTCATCTTT-ATCTCT--CCA-CCTGTGAACATTTTGTAGTC-TT-GGATACCTCTCGAGTCAA-CTCGGATT--T-TAAG-GATTGCTGTGC---TTGT--ACAAGTTGGCTTTCCTTTCACTTCC-AAGACTACGTTTT-------A-TACACA-CCCAAGTATGTTTAAAGAATGTCATC-AATAGGAAC---TTGTTTCCTA--T-AAAATTATACAACTTTCAGCAACGGATCTCTTGGCTCTCGCATCGATGAAGAACGCAGCGAAATGCGATAAGTAATGTGAATTGCAG…
	'GMM6012_Laccaria_major_COSTA_RICA_KU685758_KU685909_KU686057_' CCTGA-TGTGACTGTTAGCTGGC-TTTTCGAAGCATGTGCTCGT-CCATCGTCTTT-ATCTCT--CCA-CCTGTGCACATTTTGTAGTC-TT-GGATACCTCTCGAGGCAA-CTCGGATA----TTAG-GATCGCC--------------CAAGTTGGCTTTCCTTTCATTTCC-AAGACTATGTTTT-------A-TATACA-CCAAAGTATGTTTTGAGAATGTCATC-AATAGGAAC---TTGTTTTCTA--T-AAAATTATACAACTTTCAGCAACGGATCTCTTGGCTCTCGCATCGATGAAGAACGCAGCGAAATGCGATAAGTAATGT…
	'GMM6013_Laccaria_ohiensis_COSTA_RICA_GMM6013_GMM6013_GMM6013_GMM6013' CCTGA-TGTGGCTGTTAGCTGGC-TTTTCGAAGCATGTGCTCGT-CCGTCATCTTT-ATCTCT--CCA-CCTGTGCACATTTTGTAGTC-TT-GTATACCTCTCGAGGCAA-CTCGGATT----TTAG-GATCGC-----------------AGTCAGCTTTCCTTTCATTTCC-AAGACTATGTTTT----T--A-AATACA-CCAAAGCATGTTTAAAGAATGTCATC-AATGGGAAC---TTGTTTCCTA--T--AAATTATACAACTTTCAGCAACGGATCTCTTGGCTCTCGCATCGATGAAGAACGCAGCGAAATGCGATAA…
	'GMM6019_Laccaria_major_COSTA_RICA_KU685757_KU685908_KU686056_KU686160' CCTGA-TGTGACTGTTAGCTGGC-TTTTCGAAGCATGTGCTCGT-CCGTCGTCTTT-ATCTCT--CCA-CCTGTGCACATTTTGTAGTC-TT-GGATACCTCTCGAGGCAA-CTCGGATA----TTAG-GATCGCC--------------CAAGTTGGCTTTCCTTTCATTTCC-AAGACTATGTTTT-------A-TATACA-CCAAAGTATGTTTTGAGAATGTCATC-AATAGGAAC---TTGTTTTCTA--T-AAAATTATACAACTTTCAGCAACGGATCTCTTGGCTCTCGCATCGATGAAGAACGCAGCGAAATGCGATA…
	'GMM6020_Laccaria_major_COSTA_RICA_GMM6020_GMM6020__' CCTGA-TGTGACTGTTAGCTGGC-TTTTCGAAGCATGTGCTCGT-CCRTCGTCTTT-ATCTCT--CCA-CCTGTGCACATTTTGTAGTC-TT-GGATACCTCTCGAGGCAA-CTCGGATA----TTAG-GATCGCC--------------CAAGTTGGCTTTCCTTTCATTTCC-AAGACTATGTTTT-------A-TATACA-CCAAAGTATGTTTTGAGAATGTCATC-AATAGGAAC---TTGTTTTCTA--T-AAAATTATACAACTTTCAGCAACGGATCTCTTGGCTCTCGCATCGATGAAGAACGCAGCGAAATGCGATAAGTAATGTGAATTGCAGA…
	'GMM7173_Laccaria_gomezii__GMM7173_GMM7173_RPB2_GMM7173' CCTGA-TGTGACTGTTAGCTGGC-TTTTCGAAGCATGTGCTCGT-CCATCATCTTT-ATCTCT--CCA-CCTGTGCACATTTTGTAGTC-TT-GGATACCTCTCGAGGAAA-CTCGGATT----TTAG-GATTGTCGTGC---TGT---ACAAGTCGACTTTTCTTTCATTTCC-AAGACTATGTTTT----T--A-TATACA-CCAAAGTATG-TTATAGAATGTCATC-AATGGGAAC---TTGTTTCCTA--T-AAAATTATACAACTTTCAGCAACGGATCTCTTGGCTCTCGCATCGATGAAGAACGCAGCGAAATGCGATAAGTAATGTGAATTGC…
	'GMM6021_Laccaria_gomezii__GMM6021___' CCTGA-TGTGACTGTTAGCTGGC-TTTTCGAAGCATGTGCTCGT-CCATCATCTTT-ATCTCT--CCA-CCTGTGCACATTTTGTAGTC-TT-GGATACCTCTCGAGGAAA-CTCGGATT----TTAG-GATTGTCGTGC---TGT---ACAAGTCGACTTTTCTTTCATTTCC-AAGACTATGTTTT----T--A-TATACA-CCAAAGTATG-TTATAGAATGTCATC-AATGGGAAC---TTGTTTCCTA--T-AAAATTATACAACTTTCAGCAACGGATCTCTTGGCTCTCGCATCGATGAAGAACGCAGCGAAATGCGATAAGTAATGTGAATTGCAGAATTCAGTGAATCATC…
	'GMM6022_Laccaria_gomezii__KU685644___' CCTGA-TGTGACTGTTAGCTGGC-TTTTCGAAGCATGTGCTCGT-CCATCATCTTT-ATCTCT--CCA-CCTGTGCACATTTTGTAGTC-TT-GGATACCTCTCGAGGAAA-CTCGGATT----TTAG-GATTGTCGTGC---TGT---ACAAGTCGACTTTTCTTTCATTTCC-AAGACTATGTTTT----T--A-TATACA-CCAAAGTATG-TTATAGAATGTCATC-AATGGGAAC---TTGTTTCCTA--T-AAAATTATACAACTTTCAGCAACGGATCTCTTGGCTCTCGCATCGATGAAGAACGCAGCGAAATGCGATAAGTAATGTGAATTGCAGAATTCAGTGAATCAT…
	'GMM6023_Laccaria_ohiensis_COSTA_RICA_GMM6023_GMM6023_RPB2_GMM6023' CCTGA-TGTGGCTGTTAGCTGGCTTTTTCAAAGCATGTGCTCGT-CCGTCATCTTT-ATCTCT--CCA-CCTGTGCACATTTTGTAGTCTTT-GGATACCTCTCGAGGCAA-CTCGGATT---TTTAG-GATCGCC----------------AGTCGGCTTTCCTTTCATTTCC-AAGACTATGTTTT----T--A-TATACA-CCAAAGTATGTTTAAAGAATGTTATC-AATAGGAAA---TTGTTTCCTA--T-AAAATTATACAACTTTCAGCAACGGATCTCTTGGCTCTCGCATCGATGAAGAACGCAGCGAAATGCGATAAGTA…
	'GMM6585_Laccaria_sp_COSTA_RICA_KU685647_KU685791_KU685933_' TCTGA-TGTGGCTGTTAGCTGGC-TTTTCGAAGCATGTGCTCGT-CCGTCATCTTT-ATATAT--CCA-CCTGTGCACATTTTGTAGTC-TT-GGATACCTCTCGAGGAAA-CTCGGATT----TAAG-GATCGC------------------GTTGGCTTTCCTTTCATTTCC-AAGACTATGTTTT----T--A-TATACACCCAAAGTATGTTTAAAGAATGTCATC-AATAGGAAC---TTGTTTCCTA--TAAAAACTATACAACTTTCAGCAACGGATCTCTTGGCTCTCGCATCGATGAAGAACGCAGCGAAATGCGATAAGTAATGTGAA…
	'SYC109_Laccaria_stellata_PANAMA_KP877340___' CCTGA-TGTGGCTGTTAGCTGGC--TTTTGAAGCATGTGCTCGT-CCATCATCATT-ATCTAT--TCA-CCTGTGCACATTTTGTAGTC-TT-GGATACCTCTCGAGGCAA-CTCGGATT----TGAG-GATCGCTGTAC---TGTGTAACAAGTCAGCTTTCCTTTCATTTCC-AAGACTATGTTTT----TATA-TATACA-CCAAAGTATGTTTAAAGAATGTCATC-AATAGGAAC---TTGTTTCCTA--TAAAAATTATACAACTTTCAGCAACGGATCTCTTGGCTCTCGCATCGATGAAGAACGCAGCGAAATGCGATAAGTAATGTGAATTGCAGAATTCAGTG…
	'SYC702_Laccaria_stellata_PANAMA_KP877339___' -----------------------------------------------------------------------------------------------------------------------------------------------------------------------------------------------------------------------TTAAAGAATGTCATC-AATAGGAAC---TTGTTTCCTA--TAAAAATTATACAACTTTCAGCAACGGATCTCTTGGCTCTCGCATCGATGAAGAACGCAGCGAAATGCGATAAGTAATGTGAATTGCAGAATTCAGTG…
	'DM121_Laccaria_squarrosa_MEXICO_MF669960_MF669967__' CCTGA-TGTGGCTGTTAGCTGGC-TTTTCAAAGCATGTGCTCGT-CCGTCATCTTT-ATCTCT--CCA-CCTGTGCACATTTTGTAGTC-TT-GGATACCTCTCGAGGCCA-CTCGGATT--T-TTAG-GATCGCCGTGC---TGT---ACAAGTCGGCTTTCCTTTCATTTCC-AAGACTATGTTTT----T--A-TATACA-CCAAAGTATGATTAAAGAATGTTATC-AATAGGAAA---TTGTTTCCTA--T-AAAATTATACAACTTTCAGCAACGGATCTCTTGGCTCTCGCATCGATGAAGAACGCAGCGAAATGCGATAAGTAATGTGAATTGCAGA…
	'DM63_Laccaria_squarrosa_TYPE_MEXICO_MF669958_MF669965__' CCTGA-TGTGGCTGTTAGCTGGC-TTTTCAAAGCATGTGCTCGT-CCGTCATCTTT-ATCTCT--CCA-CCTGTGCACATTTTGTAGTC-TT-GGATACCTCTCGAGGCCA-CTCGGATT--T-TTAG-GATCGCCGTGC---TGT---ACAAGTCGGCTTTCCTTTCATTTCC-AAGACTATGTTTT----T--A-TATACA-CCAAAGTATGATTAAAGAATGTTATC-AATAGGAAA---TTGTTTCCTA--T-AAAATTATACAACTTTCAGCAACGGATCTCTTGGCTCTCGCATCGATGAAGAACGCAGCGAAATGCGATAAGTAATGTGAATTG…
	'DM93_Laccaria_squarrosa_MEXICO_MF669959_MF669966__' CCTGA-TGTGGCTGTTAGCTGGC-TTTTCAAAGCATGTGCTCGT-CCGTCATCTTT-ATCTCT--CCA-CCTGTGCACATTTTGTAGTC-TT-GGATACCTCTCGAGGCCA-CTCGGATT--T-TTAG-GATCGCCGTGC---TGT---ACAAGTCGGCTTTCCTTTCATTTCC-AAGACTATGTTTT----T--A-TATACA-CCAAAGTATGATTAAAGAATGTTATC-AATAGGAAA---TTGTTTCCTA--T-AAAATTATACAACTTTCAGCAACGGATCTCTTGGCTCTCGCATCGATGAAGAACGCAGCGAAATGCGATAAGTAATGTGAATTGCAGAA…
	'VB4678_Laccaria_roseoalbescens_MEXICO_KJ590509_KJ590510__' ------TGTGGCTGTTAGCTGGCTTTTTTGAAGCAAGTGCTCGT-CCGTCATCTTT-ATCTCT--CCA-CCTGTGCACATTTTGTAGTC-TT-GGATACCTATCGAGGCAA-CTCGGATT----TTAG-GATCGCCA--------------ATATTGGCTTTCCTTTCATTTCC-AAGACTATGTTTT----T--A-TTTACACCCAAAGTATGTTCAAAGAATGTTATC-AAAAGGAAC---TTGGTTCCTA--T-GAAATTATACAACTTTCAGCAACGGATCTCTTGGCTCTCGCATCGATGAAGAACGCAGCGAAATGCGATAAGTAATGTGAAT…
	'PG03_Laccaria _roseoalbescens_MEXICO_KJ874329_KJ874332__' CCTGA-TGTGGCTGTTAGCTGGCTTTTTTGAAGCAAGTGCTCGT-CCGTCATCTTT-ATCTCT--CCA-CCTGTGCACATTTTGTAGTC-TT-GGATACCTATCGAGGCAA-CTCGGATT----TTAG-GATCGCCA--------------ATATTGGCTTTCCTTTCATTTCC-AAGACTATGTTTT----T--A-TTTACACCCAAAGTATGTTCAAAGAATGTTATC-AAAAGGAAC---TTGGTTCCTA--T-GAAATTATACAACTTTCAGCAACGGATCTCTTGGCTCTCGCATCGATGAAGAACGCAGCGAAATGCGATAAGTAATGTGAATT…
	'LM5042_Laccaria _roseoalbescens_MEXICO_KJ874327_KJ874330__' CCTGA-TGTGGCTGTTAGCTGGCTTTTTTGAAGCAAGTGCTCGT-CCGTCATCTTT-ATCTCT--CCA-CCTGTGCACATTTTGTAGTC-TT-GGATACCTATCGAGGCAA-CTCGGATT----TTAG-GATCGCCA--------------ATATTGGCTTTCCTTTCATTTCC-AAGACTATGTTTT----T--A-TTTACACCCAAAGTATGTTCAAAGAATGTTATC-AAAAGGAAC---TTGGTTCCTA--T-GAAATTATACAACTTTCAGCAACGGATCTCTTGGCTCTCGCATCGATGAAGAACGCAGCGAAATGCGATAAGTAATGTGAA…
	'LM5099_Laccaria _roseoalbescens_MEXICO_KJ874328_KJ874331__' CCTGA-TGTGGCTGTTAGCTGGCTTTTTTGAAGCAAGTGCTCGT-CCGTCATCTTT-ATCTCT--CCA-CCTGTGCACATTTTGTAGTC-TT-GGATACCTATCGAGGCAA-CTCGGATT----TTAG-GATCGCCA--------------ATATTGGCTTTCCTTTCATTTCC-AAGACTATGTTTT----T--A-TTTACACCCAAAGTATGTTCAAAGAATGTTATC-AAAAGGAAC---TTGGTTCCTA--T-GAAATTATACAACTTTCAGCAACGGATCTCTTGGCTCTCGCATCGATGAAGAACGCAGCGAAATGCGATAAGTAATGTGAA…
	'VB4677_Laccaria _roseoalbescens_MEXICO_KJ590508_KJ590511__' -------------------------------------------------------------------------------TTTTGTAGTC-TT-GGATACCTATCGAGGCAA-CTCGGATT----TTAG-GATCGCCA--------------ATATTGGCTTTCCTTTCATTTCC-AAGACTATGTTTT----T--A-TTTACACCCAAAGTATGTTCAAAGAATGTTATC-AAAAGGAAC---TTGGTTCCTA--T-GAAATTATACAACTTTCAGCAACGGATCTCTTGGCTCTCGCATCGATGAAGAACGCAGCGAAATGCGATAAGTAATGTGAA…
	'GMM6016_Laccaria_ohiensis_COSTA_RICA_GMM6016_GMM6016_GMM6016_GMM6016' -CTGA-TGTGGCTGTTAGCTGGCTTTTTTGAAGCATGTGCTCGT-CCGTCATCTTT-ATCTCT--CCA-CCTGTGCACATTTTGTAGTC-TT-GGATACCTATCGAGGCAA-CTCGGATT----TTAG-GATCGCCA--------------ATATTGGCTTTCCTTTCATTTCC-AAGACTAYGTTTT----T--A-TTTACACCCAAAGTATGTTCAAAGAATGTTATC-AAAAGGAAC---TTGKTTCCTA--T-GAAATTATACAACTTTCAGCAACGGATCTCTTGGCTCTCGCATCGATGAAGAACGCAGCGAAATGCGATAA…
	'Corrales_27_Laccaria_stellata_PANAMA_ITS_28S_RPB2_' ------------------------------------GTGCTCGT-CCATCATCATT-ATCTAT--TCA-CCTGTGCACATTTTGTAGTC-TT-GGATACCTCTCGAGGCAA-CTCGGATT----TGAG-GATCGCTGTAC---TGTGTAACAAGTCAGCTTTCCTTTCATTTCC-AAGACTATGTTTT--TAT--A-TATACA-CCAAAGTATGTTTAAAGAATGTCATC-AATAGGAAC---TTGTTTCCTA--TAAAAATTATACAACTTTCAGCAACGGATCTCTTGGCTCTCGCATCGATGAAGAACGCAGCGAAATGCGATAAGTAATGTGAATTGCAGAA…
	'Corrales_576_Laccaria_stellata_PANAMA_ITS___' -----------------------------GAAGCATGTGCTCGT-CCATCATCATT-ATCTAT--TCA-CCTGTGCACATTTTGTAGTC-TT-GGATACCTCTCGAGGCAA-CTCGGATT----TGAG-GATCGCTGTAC---TGTGTACCAAGTCAGCTTTCCTTTCATTTCC-AAGACTATGTTTT--TAT--A-TATACA-CCAAAGTATGTTTAAAGAATGTCATC-AATAGGAAC---TTGTTTCCTA--TAAAAATTATACAACTTTCAGCAACGGATCTCTTGGCTCTCGCATCGATGAAGAACGCAGCGAAATGCGATAAGTAATGTGAATTGCAGAATTCAGT…
	'Corrales_467_Laccaria_PAN1_PANAMA_ITS___' ------------------------------------------------------------------------------------------------------------------------------------------------------------------------------------------------------------CCAAAGTATGTTTAAAGAATGTCATC-AATAGGAAC---TTGTTTCCTA--T-AAAATTATACAACTTTCAGCAACGGATCTCTTGGCTCTCGCATCGATGAAGAACGCAGCGAAATGCGATAAGTAATGTGAATTGCAGAATTCAGTGAAT…
	'Corrales_547_Laccaria_PAN1_PANAMA_ITS___' --------------------------------------------------------------------------GCACATTTTGTAGTC-TT-GGATACCTCTCGAGGCAA-CTCGGATT----TTAG-GATCGCT---------------AAGTCAGCTTTCCTTTCATTTCC-AAGACTATGTTTT---TT--A-TATACA-CCAAAGTATGTTTAAAGAATGTCAT?-AATAGGAAC---TTGTTTCCTA--T-AAAATTATACAACTTTCAGCAACGGATCTCTTGGCTCTCGCATCGATGAAGAACGCAGCGAAATGCGATAAGTAATGTGAATTGCAGAATTCAGTGAAT…
	'Corrales_423_Laccaria_PAN1_PANAMA_ITS1F___' ----------------------------------------------------------------------------------------------------------------------------TAAG--------------------------TCAGCTTTCCTTTCATTTCC-AAGACTATGTTTT----TTTA-TATACA-CCAAAGTATGTTTAAAGAATGTCATC-AATAGGAAC---TTGTTTCCTA--T-AAAATTATACAACTTTCAGCAACGGATCTCTTGGCTCTCGCATCGATGAAGAACGCAGCGAAATGCGATAAGTAATGTGAATTGCAGAATTCAGTGA…
	'Corrales_595_Laccaria_PAN1_PANAMA_ITS4B_28S_6f_EF1a' -------------------------------------------------------------------------------------------------------------------------------------------------------------------------------------------------------------------------------------------------------------------------------------------------GGCTCTCGCATCGATGAAGAACGCAGCGAAATGCGATAAGTAATGTGAATTGCAGA…
	'Corrales_646_Laccaria_PAN2_PANAMA_ITS_28S__2218R' CCTGA-TGTGGCTGTTAGCTGGC-TTTTTGAAGCATGTGCTCGTCCCGTCATCTTT-ATCTCT--CCA-CCTGTGAACATTTTGTAGTC-TT-GAATACCTCTTGAGGCAA-CTCGGGTTAGGGTTAG-GATTGCCGTGC---TGT---ACAAGCAGGCTTTCTTATCATTTTC-AAGACTATGTTTT----TTTAATATACA-CCAAAGCATGTTTAAAGAATGTCATC-AATAGGAAC---TTGTTTCCTA--T-AAAATTATACAACTTTCAGCAACGGATCTCTTGGCTCTCGCATCGATGAAGAACGCAGCGAAATGCGATAAGTAATGTGAATTGCAGAATT…
	'Corrales_543_Laccaria_PAN2_PANAMA_ITS_28S_RPB2_EF1a' CCTGA-TGTGGCTGTTAGCTGGC-TTTTTGAAGCATGTGCTCGTCCCGTCATCTTT-ATCTCT--CCA-CCTGTGAACATTTTGTAGTC-TT-GAATACCTCTTGAGGCAA-CTCGGGTTAGGGTTAG-GATTGCCGTGC---TGT---ACAAGCAGGCTTTCTTATCATTTTC-AAGACTATGTTTTTTTTA--A-TATACA-CCAAAGCATGTTTAAAGAATGTCATC-AATAGGAAC---TTGTTTCCTA--T-AAAATTATACAACTTTCAGCAACGGATCTCTTGGCTCTCGCATCGATGAAGAACGCAGCGAAATGCGATAAGTAATGTGAATTGCAGA…
	'Corrales_457_Laccaria_PAN2_PANAMA_ITS___' CCTGA-TGTGGCTGTTAGCTGGC-TTTTTGAAGCATGTGCTCGTCCCGTCATCTTT-ATCTCT--CCA-CCTGTGAACATTTTGTAGTC-TT-GAATACCTCTTGAGGCAA-CTCGGGTTAGGGTTAG-GATTGCCGTGC---TGT---ACAAGCAGGCTTTCTTATCATTTTC-AAGACTATGTTTT--TTTTAA-TATACA-CCAAAGCATGTTTAAAGAATGTCATC-AATAGGAAC---TTGTTTCCTA--T-AAAATTATACAACTTTCAGCAACGGATCTCTTGGCTCTCGCATCGATGAAGAACGCAGCGAAATGCGATAAGTAATGTGAATTGCAGAATTCAGTGAAT…
	'Corrales_571_Laccaria_PAN2_PANAMA_ITS_28S__' CCTGA-TGTGGCTGTTAGCTGGC-TTTTTGAAGCATGTGCTCGTCCCGTCATCTTT-ATCTCT--CCA-CCTGTGAACATTTTGTAGTC-TT-GAATACCTCTTGAGGCAA-CTCGGGTTAGGGTTAG-GATTGCCGTGC---TGT---ACAAGCAGGCTTTCTTATCATTTTC-AAGACTATGTTTT---TTTTAATATACA-CCAAAGCATGTTTAAAGAATGTCATC-AATAGGAAC---TTGTTTCCTA--T-AAAATTATACAACTTTCAGCAACGGATCTCTTGGCTCTCGCATCGATGAAGAACGCAGCGAAATGCGATAAGTAATGTGAATTGCAGAATTCAGTG…
	'Corrales_397_Laccaria_PAN2_PANAMA_ITS___' CCTGA-TGTGGCTGTTAGCTGGC-TTTTTGAAGCATGTGCTCGTCCCGTCATCTTT-ATCTCT--CCA-CCTGTGAACATTTTGTAGTC-TT-GAATACCTCTTGAGGCAA-CTCGGGTTAGGGTTAG-GATTGCCGTGC---TGT---ACAAGCAGGCTTTCTTATCATTTTC-AAGACTATGTTTT-TTTT--AATATACA-CCAAAGCATGTTTAAAGAATGTCATC-AATAGGAAC---TTGTTTCCTA--T-AAAATTATACAACTTTCAGCAACGGATCTCTTGGCTCTCGCATCGATGAAGAACGCAGCGAAATGCGATAAGTAATGTGAATTGCAGAATTCAGTGAAT…
	'Corrales_262_Laccaria_PAN2_PANAMA_ITS___' CCTGA-TGTGGCTGTTAGCTGGC-TTTTTGAAGCATGTGCTCGTCCCGTCATCTTT-ATCTCT--CCCACCTGTGAACATTTTGTAGTC-TT-GAATACCTCTKGAGGCAA-CTCGGGTTAGGGTTAG-GATTGCCGTGC---TGT---ACAASCAGGCTTTCTTATCATTTTC-AARACTATGTTTT---TTTTAATATACA-CCAAAGCATGTTTAAAGAATGTCATC-AATAGGAAC---TTGTTTCCTA--T-AAAATTATACAACTTTCAGCAACGGATCTCTTGGCTCTCGCATCGATGAAGAACGCAGCGAAATGCGATAAGTAATGTGAATTGCAGAATTCAKTGAAT…
	'Ovrebo5293_Laccaria_PAN2_PANAMA_ITS___' ------------------------------------------------------------------------------------------TT------------GAGGCAA-CTCGGGTTAGGGTTAG-GATTGCCGTGC---TGT---ACAAGCAGGCTTTCTTATCATTTTC-AAGACTATGTTTT--TTTTAA-TATACA-CCAAAGCATGTTTAAAGAATGTCATC-AATAGGAAC---TTGTTTCCTA--T-AAAATTATACAACTTTCAGCAACGGATCTCTTGGCTCTCGCATCGATGAAGAACGCAGCGAAATGCGATAAGTAATGTGAATTGCAGAATTCAGTGAATCA…
	'Corrales_268_Laccaria_PAN3_PANAMA_ITS_28S_6F_EF1a' ------------------------------------------------TCATTTTT-ATCTCT--CCA-CCTGTGCACATTTTGTAGTC-TT-GGATAACCCTCGAGGCAA-CTCGGATT----TTTG-GATCGCTGTGC---TGT---ACAAGTCGGCTTTCCTTTCATTTCC-AAGACTATGTTTT----T--A-TACACA-CCAATGTATGTTTAAAGAATGTCATC-AATGGGAAC---TTGTTTCCTA--T-AAAATTATACAACTTTCAGCAACGGATCTCTTGGCTCTCGCATCGATGAAGAACGCAGCGAAATGCGATAAGTAATGTGAATTGCAGAAT…
	'Corrales_25_Laccaria_PAN4_PANAMA_ITS___' -------------------------------------------------------------------------------------------------------------------------------------------------------------------------------------------------------------CAAAGTATGTTTAAAGAATGTAATCTAATAGGAAC---TTGTTTGCC-TAT-AAAATTATACAACTTTCAGCAATGGATCTCTTGGCTCTCGCATCGATGAAGAACGCAGCGAAATGCGATAAGTAATGTGAATTGCAGAATTCAGTGAATC…
	'Corrales_74_Laccaria_PAN4_PANAMA_ITS4B___' ----------------------------------------------------------------------------------------------------------------------------------------------------------------------------------------------------------------------------------------------------------------------------------------------------TCTCGCATCGATGAAGAACGCAGCGAAATGCGATAAGTAATGTGAATTGCAGAATTCAGTGAA…
	'Corrales_75_Laccaria_PAN4_PANAMA_ITS4B___' ----------------------------------------------------------------------------------------------------------------------------------------------------------------------------------------------------------------------------------------------------------------------------ACTTTCAGCAATGGATCTCTTGGCTCTCGCATCGATGAAGAACGCAGCGAAATGCGATAAGTAATGTGAATTGCAGAATTCAGTGAA…
	'Corrales_274_Laccaria_roseoalbescens2_PANAMA_ITS_LROR__EF1a' ---------------------------------------------------------------------------------------------GGATACCTATCGAGGCAA-CTCGGATT----TTAG-GATCGCC---------------AAATTGGCTTTCCTTTCATTTCC-AAGACTATGTTCT----T--A-TTTACACCCAAAGTATGTTCAAAGAATGTTATC-AAAAGGAAC---TTGGTTCCTA--T-GACATTATACAACTTTCAGCAACGGATCTCTTGGCTCTCGCATCGATGAAGAACGCAGCGAAATGCGATAAGTAATGTGA…
	'Corrales_70_Laccaria_roseoalbescens2_PANAMA_ITS_28S__EF1a' ----------------AGCTGGCTTTTTTGAAGCATGTGCTCGT-CCGTCATCTTT-ATCTCT--CCA-CCTGTGCACATTTTGTAGTC-TT-GGATACCTATCGAGGCAA-CTCGGATT----TTAG-GATCGCC---------------AAATTGGCTTTCCTTTCATTTCC-AAGACTATGTTCT----T--A-TTTACACCCAAAGTATGTTCAAAGAATGTTATC-AAAAGGAAC---TTGGTTCCTA--T-GAAATTATACAACTTTCAGCAACGGATCTCTTGGCTCTCGCATCGATGAAGAACGCAGCGAAATGCGATAAGTAATGTGAAT…
	'Ovrebo5332_Laccaria_roseoalbescens1_PANAMA_ITS_28S__EF1a' ----A-TGTGGCTGTTAGCTGGCTTTTTTGAAGCATGTGCTCGT-CCGTCATCTTT-ATCTCT--CCA-CCTGTGCACATTTTGTAGTC-TT-GGATACCTATCGAGGCAA-CTCGGATT----TTAG-GATCGCCA--------------ATATTGGCTTTCCTTTCATTTCC-AAGACTATGTTTT----T--A-TTTACACCCAAAGTATGTTCAAAGAATGTTATC-AAAAGGAAC---TTGGTTCCTA--T-GAAATTATACAACTTTCAGCAACGGATCTCTTGGCTCTCGCATCGATGAAGAACGCAGCGAAATGCGATAAGTAATGTGAATT…
	'Corales_676A_Laccaria__PANAMA__28S__' ------------------------------------------------------------------------------------------------------------------------------------------------------------------------------------------------------------------------------------------------------------------------------------------------------------------------------------------------------------------------…
	'GMM7402_Laccaria_Q1_AUSTRALIA_QL_KU685688_KU685832_KU685974_KU686106' CCTGA-TGCGGTTGT-AGCTGGC-TTTTTGAAGCATGTGCTCGC-CCGTCATCTTT-ATCTCT--CCA-CCTGTGCACCTTTTGTAGTC-TT-GGATACCTATCGAGGAAA-CTCGGAT-----TTGG-GTTTGCTGTGC---TGT---CAAAGTCGGCTTTCCTTACATTTCC-AAGACTATGTTTT----T--A-CATACACCAATTGAATGTTTAAAGAATGTCATC-AATAGGAAA---TTGTTTCCTATAT-AAAACTATACAACTTTCAGCAACGGATCTCTTGGCTCTCGCATCGATGAAGAACGCAGCGAAATGCGATAA…
	'GMM7403_Laccaria_Q1_AUSTRALIA_QL_KU685689_KU685833_KU685975_KU686107' CCTGA-TGCGGTTGT-AGCTGGC-TTTTTGAAGCATGTGCTCGC-CCGTCATCTTT-ATCTCT--CCA-CCTGTGCACCTTTTGTAGTC-TT-GGATACCTATCGAGGAAA-CTCGGAT-----TTGG-GTTTGCTGTGC---TGT---CAAAGTCGGCTTTCCTTACATTTCC-AAGACTATGTTTT----T--A-CATACACCAATTGAATGTTTAAAGAATGTCATC-AATAGGAAA---TTGTTTCCTATAT-AAAACYATACAACTTTCAGCAACGGATCTCTTGGCTCTCGCATCGATGAAGAACGCAGCGAAATGCGATAA…
	[28S NCHAR=734]
	'A0051_Laccaria_sp_JAPAN_KU685613___' -------------------------------------------------------------------------------------------------------------------------------------------------------------------------------------------------------------------------------------------------------------------------------------------------------------------------------------------------------------------------…
	'A0544_Laccaria_japonica_JAPAN_JN942802_JN939755_JN993509_' AAGCTCAAATTTAAAATCTGGCAGT-CTTTGGCTGT-CCGAGTTGTAATCTAGAGAAGTATTATCCGCGCTGGACCGTGTACAAGTCTCCTGGAATGGGGCGTCATAGAGGGTGAGAATCCCGTCTTTGACACGGACTGCCAGGGC-TTTGTGATGTGCTCTCAAAGAGTCGAGTTGTTTGGGAATGCAGCTCAAAATGGGTGGTAAATTCCATCTAAAGCTAAATATTGGCGAGAGACCGATAGCGAACAAGTACCGTGAGGGAAAGATGAAAAGAACTTTGGAAAGAGAGTTAAACAGTACGTGAAATTGCTGAAAGGGAAACGCTTGAAGTCAGTC…
	'A0578_Laccaria_japonica_JAPAN_JN942783___' -------------------------------------------------------------------------------------------------------------------------------------------------------------------------------------------------------------------------------------------------------------------------------------------------------------------------------------------------------------------…
	'A2986_Laccaria_vinaceoalvanea_JAPAN_JN942810_JN939738_JN993520_' AAGCTCAAATTTAAAATCTGGCAGT-CTTTGGCTGT-CCGAGTTGTAATCTAGAGAAGCATTATCCGCGCTGGACCGTGTACAAGTCTCCTGGAATGGAGCGTCATAGAGGGTGAGAATCCCGTCTTTGACACGGACTACCAGGGCTTTTGTGATGTGCTCTCAAAGAGTCGAGTTGTTTGGGAATGCAGCTCAAAATGGGTGGTAAATTCCATCTAAAGCTAAATATTGGCGAGAGACCGATAGCGAACAAGTACCGTGAGGGAAAGATGAAAAGAACTTTGGAAAGAGAGTTAAACAGTACGTGAAATTGCTGAAAGGGAAACGCTTGAAG…
	'A2987_Laccaria_sp_JAPAN_JN942786_JN939739_JN993521_' AAGCTCAAATTTAAAATCTGGCAGT-CTTTGGCTGT-CCGAGTTGTAATCTAGAGAAGTATTATCCGCGCTGGACCGTGTACAAGTCTCCTGGAATGGAGCGTCATAGAGGGTGAGAATCCCGTCTTTGACACGGACTGCCAGGGC-TTTGTGATGTGCTCTCAAAGAGTCGAGTTGTTTGGGAATGCAGCTCAAAATGGGTGGTAAATTCCATCTAAAGCTAAATATTGGCGAGAGACCGATAGCGAACAAGTACCGTGAGGGAAAGATGAAAAGAACTTTGGAAAGAGAGTTAAACAGTACGTGAAATTGCTGAAAGGGAAACGCTTGAAGTCAGTCACGTTG…
	'A3344_Laccaria_amethystina_CHINA_KU685627___' ----------------------------------------------------------------------------------------------------------------------------------------------------------------------------------------------------------------------------------------------------------------------------------------------------------------------------------------------------------------…
	'ALB183_Laccaria_amethystina_CHINA_TIBET_JX504092_JX504176_KU686058_KU686161' AAGCTCAAATTTAAAATCTGGCAGT-CTTTGGCTGT-CCGAGTTGTAATCTAGAGAAGTATTATCCGCGCTGGACCGTGTACAAGTCTCCTGGAATGGGGCGTCATAGAGGGTGAGAATCCCGTCTTTGACACGGACTGCCAGGGC-TTTGTGATGTGCTCTCAAAGAGTCGAGTTGTTTGGGAATGCAGCTCAAAATGGGTGGTAAATTCCATCTAAAGCTAAATATTGGCGAGAGACCGATAGCGAACAAGTACCGTGAGGGAAAGATGAAAAGAACTTTGGAAAGAGAGTTAAACAGTACGTGAAATTGCTGAAAGGG…
	'AWW251_Laccaria__MALAYSIA_JX504093_JX504177__' AAGCTCAAATTTAAAATCTGACGGT--CTTGTCTGT-CCGAGTTGTAATCTAGAGAAGCATTATCCGCGTTGGACCGTGTACAAGTCTCCTGGAATGGAGCGTCATAGAGGGTGAGAATCCCGTCTTTAACACGGACTGCCAGGGCTTTTGTGATGTGCTCTCAAAGAGTCGAGTTGTTTGGGAATGCAGCTCAAAATGGGTGGTAAATTCCATCTAAAGCTAAATATTGGCGAGAGACCGATAGCGAACAAGTACCGTGAGGGAAAGATGAAAAGAACTTTGGAAAGAGAGTTAAACAGTACGTGAAATTGCTGAAAGGGAAACGCTTGAAGTCAGTCGCGTTGGCCAGT…
	'AWW438_Laccaria_alba_CHINA_JX504094_JX504178_KU685912_KU686072' AAGCTCAAATTTAAAATCTGGCAGT-CTTTGGCTGT-CCGAGTTGTAATCTAGAGAAGTATTATCCGCGCTGGACCGTGTACAAGTCTCCTGGAATGGAGCGTCATAGAGGGTGAGAATCCCGTCTTTGACACGGACTGCCAGGGC-TTTGTGATGTGCTCTCGAAGAGTCGAGTTGTTTGGGAATGCAGCTCAAAATGGGTGGTAAATTCCATCTAAAGCTAAATATTGGCGAGAGACCGATAGCGAACAAGTACCGTGAGGGAAAGATGAAAAGAACTTTGGAAAGAGAGTTAAACAGTACGTGAAATTGCTGAAAGGGAAACGCTTGAAGT…
	'AWW446_Laccaria_montana_CHINA_JX504097_JX504181_KU686054_KU686157' AAGCTCAAATTTAAAATCTGGCAGT-CTTTGGCTGT-CCGAGTTGTAATCTAGAGAAGTATTATCCGCGCTGGACCGTGTACAAGTCCCCTGGAATGGGGCGTCATAGAGGGTGAGAATCCCGTCTTTGACACGGACTGCCAGGGC-TTTGTGATGTGCTCTCAAAGAGTCGAGTTGTTTGGGAATGCAGCTCAAAATGGGTGGTAAATTCCATCTAAAGCTAAATATTGGCGAGAGACCGATAGCGAACAAGTACCGTGAGGGAAAGATGAAAAGAACTTTGGAAAGAGAGTTAAACAGTACGTGAAATTGCTGAAAGGGAAACGCTTGA…
	'AWW463_Laccaria_himalayensis_CHINA_JX504098_JX504182_KU685913_' AAGCTCAAATTTAAAATCTGGCAGT-CTTTGGCTGT-CCGAGTTGTAATCTAGAGAAGTATTATCCGCGCTGGACCGTGTACAAGTCTCCTGGAATGGAGCGTCATAGAGGGTGAGAATCCCGTCTTTGACACGGACTGCCAGGGC-TTTGTGATGTGCTCTCAAAGAGTCGAGTTGTTTGGGAATGCAGCTCAAAATGGGTGGTAAATTCCATCTAAAGCTAAATATTGGCGAGAGACCGATAGCGAACAAGTACCGTGAGGGAAAGATGAAAAGAACTTTGGAAAGAGAGTTAAACAGTACGTGAAATTGCTGAAAGGGAAACGCTTGAAGT…
	'AWW465_Laccaria_bullipellis TYPE_CHINA_JX504100_JX504184_KU685914_' AAGCTCAAATTTAAAATCTGGCAGT-CTTTGGCTGT-CCGAGTTGTAATCTAGAGAAGTATTATCCGCGCTGGACCGTGTACAAGTCTCCTGGAATGGAGCGTCATAGAGGGTGAGAATCCCGTCTTTGACACGGACTGCCAGGGC-TTTGTGATGTGCTCTCAAAGAGTCGAGTTGTTTGGGAATGCAGCTCAAAATGGGTGGTAAATTCCATCTAAAGCTAAATATTGGCGAGAGACCGATAGCGAACAAGTACCGTGAGGGAAAGATGAAAAGAACTTTGGAAAGAGAGTTAAACAGTACGTGAAATTGCTGAAAGGGAAACGCTTG…
	'AWW484_Laccaria_himalayensis TYPE_CHINA_JX504101_JX504185_KU685915_' AAGCTCAAATTTAAAATCTGGCAGT-AACGGGCTGT-CCGAGTTGTAATCTAGAGAAGTATTATCCGCGCTGGACCGTGTACAAGTCTCCTGGAATGGAGCGTCATAGAGGGTGAGAATCCCGTCTTTGACACGGACTGCCAGGGC-TTTGTGATGTGCTCTCAAAGAGTCGAGTTGTTTGGGAATGCAGCTCAAAATGGGTGGTAAATTCCATCTAAAGCTAAATATTGGCGAGAGACCGATAGCGAACAAGTACCGTGAGGGAAAGATGAAAAGAACTTTGGAAAGAGAGTTAAACAGTACGTGAAATTGCTGAAAGGGAAACGCTT…
	'AWW485_Laccaria_acanthospora TYPE_CHINA_JX504102_JX504186_KU685916_KU686073' AAGCTCAAATTTAAAATCTGGCAGT-CTTTGGCTGT-CCGAGTTGTAATCTAGAGAAGCATTATCCGCGCTGGACCGTGTACAAGTCTCCTGGAATGGAGCGTCATAGAGGGTGAGAATCCCGTCTTTGACACGGACTGCCAGGGC-TTTGTGATATGCTCTCAAAGAGTCGAGTTGTTTGGGAATGCAGCTCAAAATGGGTGGTAAATTCCATCTAAAGCTAAATATTGGCGAGAGACCGATAGCGAACAAGTACCGTGAGGGAAAGATGAAAAGAACTTTGGAAAGAGAGTTAAACAGTACGTGAAATTGCTGAAAGGG…
	'AWW544_Laccaria_aff bicolor_USA_IL_KM067820__RPB2_' ----------------------------------------------------------------------------------------------------------------------------------------------------------------------------------------------------------------------------------------------------------------------------------------------------------------------------------------------------------…
	'AWW545_Laccaria_aff ohiensis_USA_IL_JX504106_JX504190_KU685917_' AAGCTCAAATTTAAAATCTGGCAGT-CTTTGGCTGT-CCGAGTTGTAATCTAGAGAAGTATTATCCGCGCTGGACCGTGTACAAGTCTCCTGGAATGGAGCGTCATAGAGGGTGAGAATCCCGTCTTTGACACGGACTGCCAGGGC-TTTGTGATGTGCTCTCGAAGAGTCGAGTTGTTTGGGAATGCAGCTCAAAATGGGTGGTAAATTCCATCTAAAGCTAAATATTGGCGAGAGACCGATAGCGAACAAGTACCGTGAGGGAAAGATGAAAAGAACTTTGGAAAGAGAGTTAAACAGTACGTGAAATTGCTGAAAGGGAAACGCTTGAAG…
	'AWW557_Laccaria__USA_CA_ITS_28S_RPB2_EF1a' AAGCTCAAATTTAAAATCTGGGAGG--GCCGCCTGT-CCGAGTTGTAATCTAGAGAAGTATTATCCGCGCTGGACCGTGTACAAGTCTCCTGGAATGGGGCGTCATAGAGGGTGAGAATCCCGTCTTTGACACGGACTGCCAGGGC-TTTGTGATGTGCTCTCAAAGAGTCGAGTTGTTTGGGAATGCAGCTCAAAATGGGTGGTAAATTCCATCTAAAGCTAAATATTGGCGAGAGACCGATAGCGAACAAGTACCGTGAGGGAAAGATGAAAAGAACTTTGGAAAGAGAGTTAAACAGTACGTGAAATTGCTGAAAGGGAAACGCTTGAAGTCAGTCGCGTTGGCTAGGGATC…
	'AWW567_Laccaria_bicolor_USA_MI_KM067824_KU685765__' AAGCTCAAATTTAAAATCTGGCAGTCCTTTGGCTGT-CCGAGTTGTAATCTAGAGAAGTATTATCCGCGCTGGACCGTGTACAAGTCTCCTGGAATGGGGCGTCATAGAGGGTGAGAATCCCGTCTTTGACACGGACTGCCAGGGC-TTTGTGATATGCTCTCAAAGAGTCGAGTTGTTTGGGAATGCAGCTCAAAATGGGTGGTAAATTCCATCTAAAGCTAAATATTGGCGAGAGACCGATAGCGAACAAGTACCGTGAGGGAAAGATGAAAAGAACTTTGGAAAGAGAGTTAAACAGTACGTGAAATTGCTGAAAGGGAAACGCTTGAAGTCAGTCGCGTTGG…
	'AWW572_Laccaria_sp_USA_MI_KM067827_KU685767_KU685921_' AAGCTCAAATTTAAAATCTGGCAGT-CTTTGGCTGT-CCGAGTTGTAATCTAGAGAAGTATTATCCGCGCTGGACCGTGTACAAGTCTCCTGGAATGGAGCGTCATAGAGGGTGAGAATCCCGTCTTTGACACGGATTGCCAGGGC-TTTGTGATGTGCTCTCGAAGAGTCGAGTTGTTTGGGAATGCAGCTCAAAATGGGTGGTAAATTCCATCTAAAGCTAAATATTGGCGAGAGACCGATAGCGAACAAGTACCGTGAGGGAAAGATGAAAAGAACTTTGGAAAGAGAGTTAAACAGTACGTGAAATTGCTGAAAGGGAAACGCTTGAAGTCAGTCGCGT…
	'AWW583_Laccaria_laccata_USA_OR_KM067828_KU685768__' AAGCTCAAATTTAAAATCTGGCAGT-CTTTGGCTGT-CCGAGTTGTAATCTAGAGAAGTATTATCCGCGCTGGACCGTGTACAAGTCTCCTGGAATGGAGCGTCATAGAGGGTGAGAATCCCGTCTTTGACACGGACTGCCAGGGC-TTTGTGATGTGCTCTCAAAGAGTCGAGTTGTTTGGGAATGCAGCTCAAAATGGGTGGTAAATTCCATCTAAAGCTAAATATTGGCGAGAGACCGATAGCGAACAAGTACCGTGAGGGAAAGATGAAAAGAACTTTGGAAAGAGAGTTAAACAGTACGTGAAATTGCTGAAAGGGAAACGCTTGAAGTCAGTCGCGTTGG…
	'AWW590_Laccaria_amethysteo-occidentalis_USA_OR_JX504112_JX504195_KU685923_' AAGCTCAAATTTAAAATCTGGCAGT-CTTTGGCTGT-CCGAGTTGTAATCTAGAGAAGTATTATCCGCGCTGGACCGTGTACAAGTCTCCTGGAATGGGGCGTCATAGAGGGTGAGAATCCCGTCTTTGACACGGACTGCCAGGGC-TTTGTGATGTGCTCTCAAAGAGTCGAGTTGTTTGGGAATGCAGCTCAAAATGGGTGGTAAATTCCATCTAAAGCTAAATATTGGCGAGAGACCGATAGCGAACAAGTACCGTGAGGGAAAGATGAAAAGAACTTTGGAAAGAGAGTTAAACAGTACGTGAAATTGCTGAAAGGGA…
	'AWW591_Laccaria_sp_USA_OR_KM067830_28S_RPB2_' AAGCTCAAATTTAAAATCTGGCAGT-CTTTGGCTGT-CCGAGTTGTAATCTAGAGAAGTATTATCCGCGCTGGACCGTGTACAAGTCTCCTGGAATGGAGCGTCATAGAGGGTGAGAATCCCGTCTTTGACACGGACTGCCAGGGC-TTTGTGATATGCTCTCAAAGAGTCGAGTTGTTTGGGAATGCAGCTCAAAATGGGTGGTAAATTCCATCTAAAGCTAAATATTGGCGAGAGACCGATAGCGAACAAGTACCGTGAGGGAAAGATGAAAAGAACTTTGGAAAGAGAGTTAAACAGTACGTGAAATTGCTGAAAGGGAAACGCTTGAAGTCAGTCGCGTTGGCCAGGG…
	'AWW595_Laccaria_sp_USA_AK_JX504115_JX504198__' AAGCTCAAATTTAAAATCTGGCGGT-CTTTGGCTGT-CCGAGTTGTAATCTAGAGAAGTATTATCCGCGCTGGACCGTGTACAAGTCTCCTGGAATGGAGCGTCATAGAGGGTGAGAATCCCGTCTTTGACACGGACTGCCAGGGC-TTTGTGATATGCTCTCAAAGAGTCGAGTTGTTTGGGAATGCAGCTCAAAATGGGTGGTAAATTCCATCTAAAGCTAAATATTGGCGAGAGACCGATAGCGAACAAGTACCGTGAGGGAAAGATGAAAAGAACTTTGGAAAGAGAGTTAAACAGTACGTGAAATTGCTGAAAGGGAAACGCTTGAAGTCAGTCGCGTTGGCCAGG…
	'BAP360_Laccaria_negrimarginata TYPE_CHINA_TIBET_JX504120___' -------------------------------------------------------------------------------------------------------------------------------------------------------------------------------------------------------------------------------------------------------------------------------------------------------------------------------------------------…
	'Cripps1625_Laccaria_pseudomontana_TYPE_USA_CO_DQ149871___' ---------------------------------------------------------------------------------------------------------------------------------------------------------------------------------------------------------------------------------------------------------------------------------------------------------------------------------------------------…
	'Cripps1771_Laccaria_pseudomontana_USA_CO_DQ149870___' --------------------------------------------------------------------------------------------------------------------------------------------------------------------------------------------------------------------------------------------------------------------------------------------------------------------------------------------------------…
	'F1061267_Hydnangium_vinaceoavellanea_JAPAN_JX504121___' ------------------------------------------------------------------------------------------------------------------------------------------------------------------------------------------------------------------------------------------------------------------------------------------------------------------------------------------------------…
	'F1098987_Laccaria_bicolor_USA_NY_KM067813_F1098987_RPB2_F1098987' AAGCTCAAATTTAAAATCTGGCAGT-CTTTGGCTGT-CCGAGTTGTAATCTAGAGAAGTATTATCCGCGCTGGACCGTGTACAAGTCTCCTGGAATGGAGCGTCATAGAGGGTGAGAATCCCGTCTTTGACACGGACTGCCAGGGC-TTTGTGATATGCTCTCAAAGAGTCGAGTTGTTTGGGAATGCAGCTCAAAATGGGTGGTAAATTCCATCTAAAGCTAAATATTGGCGAGAGACCGATAGCGAACAAGTACCGTGAGGGAAAGATGAAAAGAACTTTGGAAAGAGAGTTAAACAGTACGTGAAATTGCTGAAAGGGAAACGCTTGAA…
	'F1121424_Laccaria_striatula_CHINA_JX504127_JX504207_KU686064_' AAGCTCAAATTTAAAATCTGGCAGT-CTTTGGCTGT-CCGAGTTGTAATCTAGAGAAGTATTATCCGCGCTGGACCGTGTACAAGTCTCCTGGAATGGAGCGTCATAGAGGGTGAGAATCCCGTCTTTGACACGGACTGCCAGGGC-TTTGTGATGTGCTCTCGAAGAGTCGAGTTGTTTGGGAATGCAGCTCAAAATGGGTGGTAAATTCCATCTAAAGCTAAATATTGGCGAGAGACCGATAGCGAACAAGTACCGTGAGGGAAAGATGAAAAGAACTTTGGAAAGAGAGTTAAACAGTACGTGAAATTGCTGAAAGGGAAACGCTTGAAGTC…
	'F1123822_Laccaria_amethystea_USA_WI_KU685760_KU685911_KU686071_' AAGCTCAAATTTAAAATCTGGCAGT-CTTTGGCTGT-CCGAGTTGTAATCTAGAGAAGTATTATCCGCGCTGGACCGTGTACAAGTCTCCTGGAATGGGGCGTCATAGAGGGTGAGAATCCCGTCTTTGACACGGACTGCCAGGGC-TTTGTGATGTGCTCTCAAAGAGTCGAGTTGTTTGGGAATGCAGCTCAAAATGGGTGGTAAATTCCATCTAAAGCTAAATATTGGCGAGAGACCGATAGCGAACAAGTACCGTGAGGGAAAGATGAAAAGAACTTTGGAAAGAGAGTTAAACAGTACGTGAAATTGCTGAAAGGGAAACGCTTGAAG…
	'GMM7020_Laccaria_proxima_RUSSIA_KU685652_KU685795_KU685938_' AAGCTCAAATTTAAAATCTGGCAGT-CTTTGGCTGT-CCGAGTTGTAATCTAGAGAAGTATTATCCGCGCTGGACCGTGTACAAGTCTCCTGGAATGGAGCGTCATAGAGGGTGAGAATCCCGTCTTTGACACGGACTGCCAGGGC-TTTGTGATGTGCTCTCAAAGAGTCGAGTTGTTTGGGAATGCAGCTCAAAATGGGTGGTAAATTCCATCTAAAGCTAAATATTGGCGAGAGACCGATAGCGAACAAGTACCGTGAGGGAAAGATGAAAAGAACTTTGGAAAGAGAGTTAAACAGTACGTGAAATTGCTGAAAGGGAAACGCTTGAAGTCAG…
	'GMM7167_Laccaria_amethystina__KU685655_KU685798__KU686083' AAGCTCAAATTTAAAATCTGGCGGT-CTTTGGCTGT-CCGAGTTGTAATCTAGAGAAGTATTATCCGCGCTGGACCGTGTACAAGTCTCCTGGAATGGGGCGTCATAGAGGGTGAGAATCCCGTCTTTGACACGGACTGCCAGGGC-TTTGTGATGTGCTCTCAAAGAGTCGAGTTGTTTGGGAATGCAGCTCAAAATGGGTGGTAAATTCCATCTAAAGCTAAATATTGGCGAGAGACCGATAGcGAACAAGTACCGTGAGGGAAAGATGAAAAGAACTTTGGAAAGAGAGTTAAACAGTACGTGAAATTGCTGAAAGGGAAACGCTTGAAGTCAGTC…
	'GMM7584_Laccaria_proxima_RUSSIA_KU685717_KU685858_KU685999_KU686120' AAGCTCAAATTTAAAATCTGGCAGT-CTTTGGCTGT-CCGAGTTGTAATCTAGAGAAGTATTATCCGCGCTGGACCGTGTACAAGTCTCCTGGAATGGGGCGTCATAGAGGGTGAGAATCCCGTCTTTGACACGGACTGCCAGGGC-TTTGTGATGTGCTCTCAAAGAGTCGAGTTGTTTGGGAATGCAGCTCAAAATGGGTGGTAAATTCCATCTAAAGCTAAATATTGGCGAGAGACCGATAGCGAACAAGTACCGTGAGGGAAAGATGAAAAGAACTTTGGAAAGAGAGTTAAACAGTACGTGAAATTGCTGAAAGGGAAACGCTT…
	'GMM7586_Laccaria_striatula_RUSSIA_KM067835_KU685859_KU686000_' AAGCTCAAATTTAAAATCTGGCAGT-CTTTGGCTGT-CCGAGTTGTAATCTAGAGAAGTATTATCCGCGCTGGACCGTGTACAAGTCTCCTGGAATGGAGCGTCATAGAGGGTGAGAATCCCGTCTTTGACACGGACTGCCAGGGC-TTTGTGATGTGCTCTCGAAGAGTCGAGTTGTTTGGGAATGCAGCTCAAAATGGGTGGTAAATTCCATCTAAAGCTAAATATTGGCGAGAGACCGATAGCGAACAAGTACCGTGAGGGAAAGATGAAAAGAACTTTGGAAAGAGAGTTAAACAGTACGTGAAATTGCTGAAAGGGAAACGCTTGAAGTC…
	'GMM7596tibet_Laccaria_salmonicola_CHINA_TIBET_JX504143_JX504218_KU686045_KU686151' AAGCTCAAATTTAAAATCTGGCAGT-CTTTGGCTGT-CCGAGTTGTAATCTAGAGAAGTATTATCCGCGCTGGACCGTGTACAAGTCTCCTGGAATGGAGCGTCATAGAGGGTGAGAATCCCGTCTTTGACACGGACTGCCAGGGC-TTTGTGATATGCTCTCAAAGAGTCGAGTTGTTTGGGAATGCAGCTCAAAATGGGTGGTAAATTCCATCTAAAGCTAAATATTGGCGAGAGACCGATAGCGAACAAGTACCGTGAGGGAAAGATGAAAAGAACTTTGGAAAGAGAGTTAAACAGTACGTGAAATTGCTG…
	'GMM7602Tibet_Laccaria_salmonicola_CHINA_TIBET_GMM7602_28S__' AAGCTCAAATTTAAAATCTGGCAGT-CTTTGGCTGT-CCGAGTTGTAATCTAGAGAAGTATTATCCGCGCTGGACCGTGTACAAGTCTCCTGGAATGGAGCGTCATAGAGGGTGAGAATCCCGTCTTTGACACGGACTGCCAGGGC-TTTGTGATATGCTCTCAAAGAGTCGAGTTGTTTGGGAATGCAGCTCAAAATGGGTGGTAAATTCCATCTAAAGCTAAATATTGGCGAGAGACCGATAGCGAACAAGTACCGTGAGGGAAAGATGAAAAGAACTTTGGAAAGAGAGTTAAACAGTACGTGAAATTGCTGAAAGGGAAACGCTTGAAGTCAG…
	'PRL7587_Laccaria_trullisata__KM067882_JX504247_KU686047_KU686153' AAGCTCAAATTTAAAATCTGGCAGT-CTTTGGCTGT-CCGAGTTGTAATCTAGAGAAGTATTATCCGCGCTGGACCGTGTACAAGTCTCCTGGAATGGGGCGTCATAGAGGGTGAGAATCCCGTCTTTGACACGGACTGCCAGGGCTTT-GTGATGTGCTCTCAAAGAGTCGAGTTGTTTGGGAATGCAGCTCAAAATGGGTGGTAAATTCCATCTAAAGCTAAATATTGGCGAGAGACCGATAGCGAACAAGTACCGTGAGGGAAAGATGAAAAGAACTTTGGAAAGAGAGTTAAACAGTACGTGAAATTGCTGAAAGGGAAACGCTTGAA…
	'WCG2072_Laccaria_trullisata__KU685749__KU686044_KU686150' ----------------------------------------------------------------------------------------------------------------------------------------------------------------------------------------------------------------------------------------------------------------------------------------------------------------------------------------------------…
	'SB2151_Laccaria_laccata_PORTUGAL_KM067888_28S_RPB2_EF1a' AAGCTCAAATTTAAAATCTGGCAGT-CTTTGGCTGT-CCGAGTTGTAATCTAGAGAAGTATTATCCGCGCTGGACCGTGTACAAGTCTCCTGAAATGGGGCATCATAGAGGGTGAGAATCCCGTCTTTGACACGGACTGCCAGGGC-TTTGTGATGTGCTCTCAAAGAGTCGAGTTGTTTGGGAATGCAGCTCAAAATGGGTGGTAAATTCCATCTAAAGCTAAATATTGGCGAGAGACCGATAGCGAACAAGTACCGTGAGGGAAAGATGAAAAGAACTTTGGAAAGAGAGTTAAACAGTACGTGAAATTGCTGAAAGGGAAACGCTTGAAGTCAGTCGC…
	'GMM7038_Laccaria_proxima_RUSSIA_GMM7038_GMM7038_RPB2_GMM7038' AAGCTCAAATTTAAAATCTGGCAGT-CTTTGGCTGT-CCGAGTTGTAATCTAGAGAAGTATTATCCGCGCTGGACCGTGTACAAGTCTCCTGAAATGGGGCATCATAGAGGGTGAGAATCCCGTCTTTGACACGGACTGCCAGGGC-TTTGTGATGTGCTCTCAAAGAGTCGAGTTGTTTGGGAATGCAGCTCAAAATGGGTGGTAAATTCCATCTAAAGCTAAATATTGGCGAGAGACCGATAGCGAACAAGTACCGTGAGGGAAAGATGAAAAGAACTTTGGAAAGAGAGTTAAACAGTACGTGAAATTGCTGAAAGGGAAACGCTTGAAGTCA…
	'SB2135_Laccaria_laccata_PORTUGAL_JX504172_JX504249_KU686028_KU686140' AAGCTCAAATTTAAAATCTGGCAGT-ATTTGGCTGT-CCGAGTTGTAATCTAGAGAAGTATTATCCGCGCTGGACCGTGTACAAGTCTCCTGGAATGGAGCGTCATAGAGGGTGAGAATCCCGTCTTTGACACGGACTGCCAGGGC-TTTGTGATGTGCTCTCAAAGAGTCGAGTTGTTTGGGAATGCAGCTCAAAATGGGTGGTAAATTCCATCTAAAGCTAAATATTGGCGAGAGACCGATAGCGAACAAGTACCGTGAGGGAAAGATGAAAAGAACTTTGGAAAGAGAGTTAAACAGTACGTGAAATTGCTGAAAGGGAAACGCT…
	'SB2238_Laccaria_bicolor_PORTUGAL_KM067892_KU685886_KU686030_' AAGCTCAAATTTAAAATCTGGCAGT-CTTTGGCTGT-CCGAGTTGTAATCTAGAGAAGTATTATCCGCGCTGGACCGTGTACAAGTCTCCTGGAATGGGGCGTCATAGAGGGTGAGAATCCCGTCTTTGACACGGACTGCCAGGGC-TTTGTGATGTGCTCTCAAAGAGTCGAGTTGTTTGGGAATGCAGCTCAAAATGGGTGGTAAATTCCATCTAAAGCTAAATATTGGCGAGAGACCGATAGCGAACAAGTACCGTGAGGGAAAGATGAAAAGAACTTTGGAAAGAGAGTTAAACAGTACGTGAAATTGCTGAAAGGGAAACGCTTGAAGTCA…
	'SB2239_Laccaria_bicolor_PORTUGAL_KM067893_KU685887_KU686031_' AAGCTCAAATTTAAAATCTGGCAGT-CTTTGGCTGT-CCGAGTTGTAATCTAGAGAAGTATTATCCGCGCTGGACCGTGTACAAGTCTCCTGGAATGGGGCGTCATAGAGGGTGAGAATCCCGTCTTTGACACGGACTGCCAGGGC-TTTGTGATGTGCTCTCAAAGAGTCGAGTTGTTTGGGAATGCAGCTCAAAATGGGTGGTAAATTCCATCTAAAGCTAAATATTGGCGAGAGACCGATAGCGAACAAGTACCGTGAGGGAAAGATGAAAAGAACTTTGGAAAGAGAGTTAAACAGTACGTGAAATTGCTGAAAGGGAAACGCTTGAAGTCA…
	'GMM6131_Laccaria_alba_CHINA_JX504131_JX504210_KU685930_KU686079' AAGCTCAAATTTAAAATCTGGCAGT-CTTTGGCTGT-CCGAGTTGTAATCTAGAGAAGTATTATCCGCGCTGGACCGTGTACAAGTCTCCTGGAATGGAGCGTCATAGAGGGTGAGAATCCCGTCTTTGACACGGACTGCCAGGGC-TTTGTGATGTGCTCTCGAAGAGTCGAGTTGTTTGGGAATGCAGCTCAAAATGGGTGGTAAATTCCATCTAAAGCTAAATATTGGCGAGAGACCGATAGCGAACAAGTACCGTGAGGGAAAGATGAAAAGAACTTTGGAAAGAGAGTTAAACAGTACGTGAAATTGCTGAAAGGGAAACGCTTGAAG…
	'F1120750_Laccaria_alba_CHINA_JX504126_JX504242__' AAGCTCAAATTTAAAATCTGGCAGT-CTTTGGCTGT-CCGAGTTGTAATCTAGAGAAGTATTATCCGCGCTGGACCGTGTACAAGTCTCCTGGAATGGGGCGTCATAGAGGGTGAGAATCCCGTCTTTGACACGGACTGCCAGGGC-TTTGTGATGTGCTCTCAAAGAGTCGAGTTGTTTGGGAATGCAGCTCAAAATGGGTGGTAAATTCCATCTAAAGCTAAATATTGGCGAGAGACCGATAGCGAACAAGTACCGTGAGGGAAAGATGAAAAGAACTTTGGAAAGAGAGTTAAACAGTACGTGAAATTGCTGAAAGGGAAACGCTTGAAGTCAGTCGCGTTGGCC…
	'F1133825_Laccaria_proxima_USA_MS_KU686064_KU685786_KU686065_' AAGCTCAAATTTAAAATCTGGCAGT-CTTTGGCTGT-CCGAGTTGTAATCTAGAGAAGTATTATCCGCGCTGGACCGTGTACAAGTCTCCTGGAATGGAGCGTCATAGAGGGTGAGAATCCCGTCTTTGACACGGACTGCCAGGGC-TTTGTGATATGCTCTCAAAGAGTCGAGTTGTTTGGGAATGCAGCTCAAAATGGGTGGTAAATTCCATCTAAAGCTAAATATTGGCGAGAGACCGATAGCGAACAAGTACCGTGAGGGAAAGATGAAAAGAACTTTGGAAAGAGAGTTAAACAGTACGTGAAATTGCTGAAAGGGAAACGCTTGAAGTCA…
	'F1068333_Laccaria_amethysteooccidentalis_USA_WI_KU685629_KU685773_KU686061_' AAGCTCAAATTTAAAATCTGGCAGT-CTTTGGCTGT-CCGAGTTGTAATCTAGAGAAGTATTATCCGCGCTGGACCGTGTACAAGTCTCCTGGAATGGAGCGTCATAGAGGGTGAGAATCCCGTCTTTGACACGGACTGCCAGGGC-TTTGTGATATGCTCTCAAAGAGTCGAGTTGTTTGGGAATGCAGCTCAAAATGGGTGGTAAATTCCATCTAAAGCTAAATATTGGCGAGAGACCGATAGCGAACAAGTACCGTGAGGGAAAGATGAAAAGAACTTTGGAAAGAGAGTTAAACAGTACGTGAAATTGCTGAAAGGG…
	'SB2133_Laccaria_laccata_PORTUGAL_KM067887_KU685884_KU686027_KU686139' AAGCTCAAATTTAAAATCTGGCAGT-CTTTGGCTGT-CCGAGTTGTAATCTAGAGAAGTATTATCCGCGCTGGACCGTGTACAAGTCTCCTGGAATGGAGCGTCATAGAGGGTGAGAATCCCGTCTTTGACACGGACTGCCAGGGC-TTTGTGATGTGCTCTCGAAGAGTCGAGTTGTTTGGGAATGCAGCTCAAAATGGGTGGTAAATTCCATCTAAAGCTAAATATTGGCGAGAGACCGATAGCGAACAAGTACCGTGAGGGAAAGATGAAAAGAACTTTGGAAAGAGAGTTAAACAGTACGTGAAATTGCTGAAAGGGAAACGCT…
	'SB2210_Laccaria_laccata_PORTUGAL_KM067890_KU685885_KU686029_KU686141' AAGCTCAAATTTAAAATCTGGCAGT-CTTTGGCTGT-CCGAGTTGTAATCTAGAGAAGTATTATCCGCGTTGGACCGTGTACAAGTCTCCTGGAATGGAGCGTCATAGAGGGTGAGAATCCCGTCTTTGACACGGACTGCCAGGGC-TTTGTGATGTGCTCTCGAAGAGTCGAGTTGTTTGGGAATGCAGCTCAAAATGGGTGGTAAATTCCATCTAAAGCTAAATATTGGCGAGAGACCGATAGCGAACAAGTACCGTGAGGGAAAGATGAAAAGAACTTTGGAAAGAGAGTTAAACAGTACGTGAAATTGCTGAAAGGGAAACGCT…
	'F1123584_Laccaria_ochropurpurea_USA_IL_F1123584_F1123584__' AAGCTCAAATTTAAAATCTGGCAGT-CTTTGGCTGT-CCGAGTTGTAATCTAGAGAAGTATTATCCGCGCTGGACCGTGTACAAGTCTCCTGGAATGGGGCGTCATAGAGGGTGAGAATCCCGTCTTTGACACGGACTGCCAGGGC-TTTGTGATGTGCTCTCAAAGAGTCGAGTTGTTTGGGAATGCAGCTCAAAATGGGTGGTAAATTCCATCTAAAGCTAAATATTGGCGAGAGACCGATAGCGAACAAGTACCGTGAGGGAAAGATGAAAAGAACTTTGGAAAGAGAGTTAAACAGTACGTGAAATTGCTGAAAGGGAAACGCTTGAAGTCAGT…
	'F1121451_Laccaria_laccata_CHINA_JX504128_JX504208__' AAGCTCAAATTTAAAATCTGGCAGT-CTTTGGCTGT-CCGAGTTGTAATCTAGAGAAGTATTATCCGCGCTGGACCGTGTACAAGTCTCCTGGAATGGAGCGTCATAGAGGGTGAGAATCCCGTCTTTGACACGGACTGCCAGGGC-TTTGTGATGTGCTCTCGAAGAGTCGAGTTGTTTGGGAATGCAGCTCAAAATGGGTGGTAAATTCCATCTAAAGCTAAATATTGGCGAGAGACCGATAGCGAACAAGTACCGTGAGGGAAAGATGAAAAGAACTTTGGAAAGAGAGTTAAACAGTACGTGAAATTGCTGAAAGGGAAACGCTTGAAGTCAGTCGCGTTG…
	'AWW585_Laccaria_bicolor_USA_OR_JX504111_JX504194__' AAGCTCAAATTTAAAATCTGGCAGT-CTTTGGCTGT-CCGAGTTGTAATCTAGAGAAGTATTATCCGCGCTGGACCGTGTACAAGTCTCCTGGAATGGAGCGTCATAGAGGGTGAGAATCCCGTCTTTGACACGGACTGCCAGGGC-TTTGTGATATGCTCTCRAAGAGTCGAGTTGTTTGGGAATGCAGCTCAAAATGGGTGGTAAATTCCATCTAAAGCTAAATATTGGCGAGAGACCGATAGCGAACAAGTACCGTGAGGGAAAGATGAAAAGAACTTTGGAAAGAGAGTTAAACAGTACGTGAAATTGCTGAAAGGGAAACGCTTGAAGTCAGTCGCGTTGG…
	'GMM7607_Laccaria_bicolorproxima_FRANCE_KM067846_28S_RPB2_EF1a' AAGCTCAAATTTAAAATCTGGCAGT-CTTTGGCTGT-CCGAGTTGTAATCTAGAGAAGTATTATCCGCGCTGGACCGTGTACAAGTCTCCTGGAATGGAGCGTCATAGAGGGTGAGAATCCCGTCTTTGACACGGACTGCCAGGGC-TTTGTGATGTGCTCTCAAAGAGTCGAGTTGTTTGGGAATGCAGCTCAAAATGGGTGGTAAATTCCATCTAAAGCTAAATATTGGCGAGAGACCGATAGCGAACAAGTACCGTGAGGGAAAGATGAAAAGAACTTTGGAAAGAGAGTTAAACAGTACGTGAAATTGCTGAAAGGGAAACGCTTGAAGTC…
	'GMM7612_Laccaria_macrocystidia_FRANCE_KM067847_KU685861_KU686002_KU686122' AAGCTCAAATTTAAAATCTGGCAGT-CTTTGGCTGT-CCGAGTTGTAATCTAGAGAAGTATTATCCGCGCTGGACCGTGTACAAGTCTCCTGGAATGGAGCGTCATAGAGGGTGAGAATCCCGTCTTTGACACGGACTGCCAGGGCTTT-GTGATGTGCTCTCGAAGAGTCGAGTTGTTTGGGAATGCAGCTCAAAATGGGTGGTAAATTCCATCTAAAGCTAAATATTGGCGAGAGACCGATAGCGAACAAGTACCGTGAGGGAAAGATGAAAAGAACTTTGGAAAGAGAGTTAAACAGTACGTGAAATTGCTGAAAGGGAA…
	'GMM7620_Laccaria_sp_FRANCE_KM067854_28S_RPB2_EF1a' AAGCTCAAATTTAAAATCTGGCAGT-CTTTGGCTGT-CCGAGTTGTAATCTAGAGAAGTATTATCCGCGCTGGACCGTGTACAAGTCTCCTGGAATGGAGCGTCATAGAGGGTGAGAATCCCGTCTTTGACACGGACTGCCAGGGC-TTTGTGATATGCTCTCAAAGAGTCGAGTTGTTTGGGAATGCAGCTCAAAATGGGTGGTAAATTCCATCTAAAGCTAAATATTGGCGAGAGACCGATAGCGAACAAGTACCGTGAGGGAAAGATGAAAAGAACTTTGGAAAGAGAGTTAAACAGTACGTGAAATTGCTGAAAGGGAAACGCTTGAAGTCAGTCGCGTTGGC…
	'GMM7621_Laccaria_amethystina_FRANCE_JX504150_JX504224_KU686046_KU686152' AAGCTCAAATTTAAAATCTGGCAGT-CTTTGGCTGT-CCGAGTTGTAATCTAGAGAAGTATTATCCGCGCTGGACCGTGTACAAGTCTCCTGGAATGGGGCGTCATAGAGGGTGAGAATCCCGTCTTTGACACGGACTGCCAGGGCTTT-GTGATGTGCTCTCAAAGAGTCGAGTTGTTTGGGAATGCAGCTCAAAATGGGTGGTAAATTCCATCTAAAGCTAAATATTGGCGAGAGACCGATAGCGAACAAGTACCGTGAGGGAAAGATGAAAAGAACTTTGGAAAGAGAGTTAAACAGTACGTGAAATTGCTGAAAGGGAAAC…
	'GMM7628_Laccaria_proxima?_FRANCE_KM067857_KU685867_KU686008_KU686127' AAGCTCAAATTTAAAATCTGGCAGT-CTTTGGCTGT-CCGAGTTGTAATCTAGAGAAGTATTATCCGCGCTGGACCGTGTACAAGTCTCCTGGAATGGAGCGTCATAGAGGGTGAGAATCCCGTCTTTGACACGGACTGCCAGGGCTTT-GTGATGTGCTCTCGAAGAGTCGAGTTGTTTGGGAATGCAGCTCAAAATGGGTGGTAAATTCCATCTAAAGCTAAATATTGGCGAGAGACCGATAGCGAACAAGTACCGTGAGGGAAAGATGAAAAGAACTTTGGAAAGAGAGTTAAACAGTACGTGAAATTGCTGAAAGGGAAACGCT…
	'GMM7631France_Laccaria_bicolorproxima_FRANCE_KM067858_KU685869_KU686010_KU686129' AAGCTCAAATTTAAAATCTGGCAGT-CTTTGGCTGT-CCGAGTTGTAATCTAGAGAAGTATTATCCGCGCTGGACCGTGTACAAGTCTCCTGGAATGGGGCGTCATAGAGGGTGAGAATCCCGTCTTTGACACGGACTGCCAGGGC-TTTGTGATGTGCTCTCAAAGAGTCGAGTTGTTTGGGAATGCAGCTCAAAATGGGTGGTAAATTCCATCTAAAGCTAAATATTGGCGAGAGACCGATAGCGAACAAGTACCGTGAGGGAAAGATGAAAAGAACTTTGGAAAGAGAGTTAAACAGTACGTGAAATTGCTGA…
	'GMM7733_Laccaria_trichodermophora_USA_TX_KM067870JX504157_JX504230_KU686013_' AAGCTCAAATTTAAAATCTGGCAGT-CTTTGGCTGT-CCGAGTTGTAATCTAGAGAAGTATTATCCGCGCTGGACCGTGTACAAGTCTCCTGGAATGGAGCGTCATAGAGGGTGAGAATCCCGTCTTTGACACGGACTGCCAGGGC-TTTGTGATATGCTCTCAAAGAGTCGAGTTGTTTGGGAATGCAGCTCAAAATGGGTGGTAAATTCCATCTAAAGCTAAATATTGGCGAGAGACCGATAGCGAACAAGTACCGTGAGGGAAAGATGAAAAGAACTTTGGAAAGAGAGTTAAACAGTACGTGAAATTGCTGAAAGG…
	'HKAS41483_Laccaria_angustilamella_TYPE_CHINA__JX504233__' AAGCTCAAATTTAAAATCTGGCAGT-CTTTGGCTGT-CCGAGTTGTAATCTAGAGAAGTATTATCCGCGCTGGACCGTGTACAAGTCTCCTGGAATGGRGCGTCATAGAGGGTGAGAATCCCGTCTTTGACACGGACTGCCAGGGC-TTTGTGATGTGCTCTCAAAGAGTCGAGTTGTTTGGGAATGYAGCTCAAAATGGGTGGTAAATTCCATCTAAAGCTAAATATTGGCGAGAGACCGATAGCGAACAAGTACCGTGAGGGARAGATGAAAAGAACTTTGGAAAGAGAGTTAAACAGTACGTGAAATTGCTGAAAGGGAAACGCTTGAAGTCAGTCG…
	'HKAS44062_Laccaria_bicolor_CHINA_JX504159_JX504235_KU686068_' AAGCTCAAATTTAAAATCTGGCAGT-CTTTGGCTGT-CCGAGTTGTAATCTAGAGAAGTATTATCCGCGCTGGACCGTGTACAAGTCTCCTGGAATGGAGCGTCATAGAGGGTGAGAATCCCGTCTTTGACACGGACTGCCAGGGC-TTTGTGATATGCTCTCAAAGAGTCGAGTTGTTTGGGAATGCAGCTCAAAATGGGTGGTAAATTCCATCTAAAGCTAAATATTGGCGAGAGACCGATAGCGAACAAGTACCGTGAGGGAAAGATGAAAAGAACTTTGGAAAGAGAGTTAAACAGTACGTGAAATTGCTGAAAGGGAAACGCTTGAAGTCA…
	'HKAS45998_Laccaria_acanthospora_CHINA_TIBET_KU685719_KU685870_KU686069_' AAGCTCAAATTTAAAATCTGGCAGT-CTTTGGCTGT-CCGAGTTGTAATCTAGAGAAGCATTATCCGCGCTGGACCGTGTACAAGTCTCCTGGAATGGAGCGTCATAGAGGGTGAGAATCCCGTCTTTGACACGGACTGCCAGGGC-TTTGTGATATGCTCTCAAAGAGTCGAGTTGTTTGGGAATGCAGCTCAAAATGGGTGGTAAATTCCATCTAAAGCTAAATATTGGCGAGAGACCGATAGCGAACAAGTACCGTGAGGGAAAGATGAAAAGAACTTTGGAAAGAGAGTTAAACAGTACGTGAAATTGCTGAAAGGGAAAC…
	'HKAS57950_Laccaria_alba_CHINA_TIBET_JX504166_JX504242__' AAGCTCAAATTTAAAATCTGGCAGT-CTTTGGCTGT-CCGAGTTGTAATCTAGAGAAGTATTATCCGCGCTGGACCGTGTACAAGTCTCCTGGAATGGGGCGTCATAGAGGGTGAGAATCCCGTCTTTGACACGGACTGCCAGGGC-TTTGTGATGTGCTCTCAAAGAGTCGAGTTGTTTGGGAATGCAGCTCAAAATGGGTGGTAAATTCCATCTAAAGCTAAATATTGGCGAGAGACCGATAGCGAACAAGTACCGTGAGGGAAAGATGAAAAGAACTTTGGAAAGAGAGTTAAACAGTACGTGAAATTGCTGAAAGGGAAACGCTTGAAGTCAGTCGC…
	'HMAS_264310_Laccaria_yunnanensis_CHINA_KX496978___' ----------------------------------------------------------------------------------------------------------------------------------------------------------------------------------------------------------------------------------------------------------------------------------------------------------------------------------------------------------…
	'HMAS_271732_Laccaria_aurantia_CHINA_KX496971___' -------------------------------------------------------------------------------------------------------------------------------------------------------------------------------------------------------------------------------------------------------------------------------------------------------------------------------------------------------------…
	'KH_07192006_1_Laccaria_JP1_USA_IN_KU685720_KU685871_KU686014_' AAGCTCAAATTTAAAATCTGGCAGT-CTTTGGCTGT-CCGAGTTGTAATCTAGAGAAGTATTATCCGCGCTGGACCGTGTACAAGTCTCCTGGAATGGAGCGTCATAGAGGGTGAGAATCCCGTCTTTGACACGGACTGCCAGGGC-TTTGTGATGTGCTCTCAAAGAGTCGAGTTGTTTGGGAATGCAGCTCAAAATGGGTGGTAAATTCCATCTAAAGCTAAATATTGGCGAGAGACCGATAGCGAACAAGTACCGTGAGGGAAAGATGAAAAGAACTTTGGAAAGAGAGTTAAACAGTACGTGAAATTGCTGAAAGGGAAACGCTTGAAGTC…
	'KH_LA06_002_Laccaria_amethystina_PORTUGAL_KU685759_KU685910_KU686059_KU686162' AAGCTCAAATTTAAAATCTGGCAGT-CTTTGGCTGT-CCGAGTTGTAATCTAGAGAAGTATTATCCGCGCTGGACCGTGTACAAGTCTCCTGGAATGGAGCGTCATAGAGGGTGAGAATCCCGTCTTTGACACGGACTGCCAGGGC-TTTGTGATGTGCTCTCGAAGAGTCGAGTTGTTTGGGAATGCAGCTCAAAATGGGTGGTAAATTCCATCTAAAGCTAAATATTGGCGAGAGACCGATAGCGAACAAGTACCGTGAGGGAAAGATGAAAAGAACTTTGGAAAGAGAGTTAAACAGTACGTGAAATTGCTGAAAG…
	'KU962988_Laccaria_japonica_TYPE__KU962988___' ----------------------------------------------------------------------------------------------------------------------------------------------------------------------------------------------------------------------------------------------------------------------------------------------------------------------------------------------------------------…
	'KU962989_Laccaria_moshuijun_TYPE__KU962989___' ---------------------------------------------------------------------------------------------------------------------------------------------------------------------------------------------------------------------------------------------------------------------------------------------------------------------------------------------------------------…
	'LaAM/08/1_Laccaria_amethystina_JGI Genome_ITS_28S_RPB2_EF1a' AAGCTCAAATTTAAAATCTGGCAGT-CTTTGGCTGT-CCGAGTTGTAATCTAGAGAAGTATTATCCGCGCTGGACCGTGTACAAGTCTCCTGGAATGGGGCGTCATAGAGGGTGAGAATCCCGTCTTTGACACGGACTGCCAGGGC-TTTGTGATGTGCTCTCAAAGAGTCGAGTTGTTTGGGAATGCAGCTCAAAATGGGTGGTAAATTCCATCTAAAGCTAAATATTGGCGAGAGACCGATAGCGAACAAGTACCGTGAGGGAAAGATGAAAAGAACTTTGGAAAGAGAGTTAAACAGTACGTGAAATTGCTGAAAGGGAAACGCTTGAAGTCAG…
	'MB_FB_001101_Laccaria_fulvogrisea_CHINA_JQ670896___' ---------------------------------------------------------------------------------------------------------------------------------------------------------------------------------------------------------------------------------------------------------------------------------------------------------------------------------------------------------…
	'MB_FB_001107_Laccaria_yunnanensis_CHINA_JQ670897___' ---------------------------------------------------------------------------------------------------------------------------------------------------------------------------------------------------------------------------------------------------------------------------------------------------------------------------------------------------------…
	'MB_FB_001109_Laccaria_aurantia_CHINA_JQ681209___' ------------------------------------------------------------------------------------------------------------------------------------------------------------------------------------------------------------------------------------------------------------------------------------------------------------------------------------------------------------…
	'MB_FB_001110_Laccaria_fulvogrisea_CHINA_JQ681210___' ---------------------------------------------------------------------------------------------------------------------------------------------------------------------------------------------------------------------------------------------------------------------------------------------------------------------------------------------------------…
	'PRL3777_Laccaria_ochropurpurea_USA_IL_KU685732_JX504246_KU686024_' AAGCTCAAATTTAAAATCTGGCAGT-CTTTGGCTGT-CCGAGTTGTAATCTAGAGAAGTATTATCCGCGCTGGACCGTGTACAAGTCTCCTGGAATGGGGCGTCATAGAGGGTGAGAATCCCGTCTTTGACACGGACTGCCAGGGC-TTTGTGATGTGCTCTCAAAGAGTCGAGTTGTTTGGGAATGCAGCTCAAAATGGGTGGTAAATTCCATCTAAAGCTAAATATTGGCGAGAGACCGATAGCGAACAAGTACCGTGAGGGAAAGATGAAAAGAACTTTGGAAAGAGAGTTAAACAGTACGTGAAATTGCTGAAAGGGAAACGCTTGA…
	'PRL4777_Laccaria_ochropurpurea_USA_IL_KU685733_KU685883_KU686025_' AAGCTCAAATTTAAAATCTGGCAGT-CTTTGGCTGT-CCGAGTTGTAATCTAGAGAAGTATTATCCGCGCTGGACCGTGTACAAGTCTCCTGGAATGGGGCGTCATAGAGGGTGAGAATCCCGTCTTTGACACGGACTGCCAGGGC-TTTGTGATGTGCTCTCAAAGAGTCGAGTTGTTTGGGAATGCAGCTCAAAATGGGTGGTAAATTCCATCTAAAGCTAAATATTGGCGAGAGACCGATAGCGAACAAGTACCGTGAGGGAAAGATGAAAAGAACTTTGGAAAGAGAGTTAAACAGTACGTGAAATTGCTGAAAGGGAAACGCTTGA…
	'S238N_Laccaria _bicolor_USA_OR_DQ179123__XM001873347_XM001873347' --------------------------------------------------------------------------------------------------------------------------------------------------------------------------------------------------------------------------------------------------------------------------------------------------------------------------------------------…
	'MS_13_Laccaria_rubroalba_CHINA_KX449360___' ------------------------------------------------------------------------------------------------------------------------------------------------------------------------------------------------------------------------------------------------------------------------------------------------------------------------------------------------------------------…
	'MS_28_Laccaria_rubroalba_CHINA_KX449359___' ------------------------------------------------------------------------------------------------------------------------------------------------------------------------------------------------------------------------------------------------------------------------------------------------------------------------------------------------------------------…
	'MS_15_Laccaria_rubroalba_CHINA_KX449358___' ------------------------------------------------------------------------------------------------------------------------------------------------------------------------------------------------------------------------------------------------------------------------------------------------------------------------------------------------------------------…
	'MS_20_Laccaria_rubroalba_CHINA_KX449357___' ------------------------------------------------------------------------------------------------------------------------------------------------------------------------------------------------------------------------------------------------------------------------------------------------------------------------------------------------------------------…
	'DED7419_Laccaria_THAI2_THAILAND_KX513839KX513840_KU685770_KU685925_KU686075' AAGCTCAAATTTAAAATCTGACAGT-CTTTGGCTGT-CCGAGTTGTAATCTAGAGAAGCATTATCCGCGTTGGACCGTGTACAAGTCTCCTGGAATGGAGCGTCATAGAGGGTGAGAATCCCGTCTTTGACACGGACTACCAGGGCTTTTGTGATGTGCTCTCAAAGAGTCGAGTTGTTTGGGAATGCAGCTCAAAATGGGTGGTAAATTCCATCTAAAGCTAAATATTGGCGAGAGACCGATAGCGAACAAGTACCGTGAGGGAAAGATGAAAAGAACTTTGGAAAGAGAGTTAAACAGTACGTGAAATTGCTGAAAGGG…
	'DED7426_Laccaria_THAI1_THAILAND_KU685628_KU685771_KU685926_KU686076' AAGCTCAAATTTAAAATCTGACAGT-CTTTGGCTGT-CTGAGTTGTAATCTAGAGAAGCATTATCCGCGTTGGACCGTGTACAAGTCTCCTGGAATGGAGCGTCATAGAGGGTGAGAATCCCGTCTTTGACACGGACTGCCAGGGCTTTTGTGATATGCTCTCAAAGAGTCGAGTTGTTTGGGAATGCAGCTCAAAATGGGTGGTAAATTCCATCTAAAGCTAAATATTGGCGAGAGACCGATAGCGAACAAGTACCGTGAGGGAAAGATGAAAAGAACTTTGGAAAGAGAGTTAAACAGTACGTGAAATTGCTGAAAGGGAAACGCTT…
	'DED7435_Laccaria_THAI2_THAILAND_KX513841_KU685772_KU686060_ef1a' AAGCTCAAATTTAAAATCTGACRGT-CTYTGGCTGT-CCGAGTTGTAATCTAGAGAAGCATTATCCGCGTTGGACCGTGTACAAGTCTCCTGGAAYGGAKCGTCATAGAGGGTGAGAATCCCGTCTTTGACACGGACTACCAGGGCTTTTGTGATGTGCTCTCAAAGAGTCGAGTTGTTTGGGAATGCAGCTCAAAATGGGTGGTAAATTCCATCTAAAGCTAAATATTGGCGAGAGACCGATAGCGAACAAGTACCGTGAGGGAAAGATGAAAAGAACTTTGGAAAGAGAGTTAAACAGTACGTGAAATTGCTGAAAGGGAAACGCTTGAAG…
	'TWO1166_Laccaria_THAI1_THAILAND_KU685744_KU685895_KU686041_ef1a' AAGCTCAAATTTAAAATCTGACAGT-CTTTGGCTGT-CTGAGTTGTAATCTAGAGAAGCATTATCCGCGTTGGACCGTGTACAAGTCTCCTGGAATGGAGCGTCATAGAGGGTGAGAATCCCGTCTTTGACACGGACTGCCAGGGCTTTTGTGATATGCTCTCAAAGAGTCGAGTTGTTTGGGAATGCAGCTCAAAATGGGTGGTAAATTCCATCTAAAGCTAAATATTGGCGAGAGACCGATAGCGAACAAGTACCGTGAGGGAAAGATGAAAAGAACTTTGGAAAGAGAGTTAAACAGTACGTGAAATTGCTGAAAGGGAAACGCTTGAAG…
	'TWO1168_Laccaria_THAI3_THAILAND_KU685745_KU685896_KU686042_KU686146' AAGCTCAAATTTAAAATCTGGCAGT-CTTTGGCTGT-CCGAGTTGTAATCTAGAGAAGCATTATCCGCGCTGGACCGTGTACAAGTCTCCTGGAATGGAGCGTCATAGAGGGTGAGAATCCCGTCTTTGACACGGACTGCCAGGGCTTTTGTGATGTGCTCTCAAAGAGTCGAGTTGTTTGGGAATGCAGCTCAAAATGGGTGGTAAATTCCATCTAAAGCTAAATATTGGCGAGAGACCGATAGTGAACAAGTACCGTGAGGGAAAGATGAAAAGAACTTTGGAAAGAGAGTTAAACAGTACGTGAAATTGCTGAAAGGGAAACGCTT…
	'TWO1178_Laccaria_THAI4_THAILAND_KU685746_KU685897_KU686043_KU686147' AAGCTCAAATTTAAAATCTGGCAGT-CTTTGGCTGT-CCGAGTTGTAATCTAGAGAAGCATTATCCGCGTTGGACCGTGTACAAGTCTCCTGGAATGGAGCGTCATAGAGGGTGAGAATCCCGTCTTTGACACGGACTGCCAGGGC-TTTGTGATGTGCTCTCAAAGAGTCGAGTTGTTTGGGAATGCAGCTCAAAATGGGTGGTAAATTCCATCTAAAGCTAAATATTGGCGAGAGACCGATAGCGAACAAGTACCGTGAGGGAAAGATGAAAAGAACTTTGGAAAGAGAGTTAAACAGTACGTGAAATTGCTGAAAGGGAAACGCTT…
	'TWO1184_Laccaria_THAI6_THAILAND_KU685747_KU685898__KU686148' AAGCTCAAATTTAAAATCTGGCAGT-CTTTGGCTGT-CCGAGTTGTAATCTAGAGAAGCATTATCCGCGCTGGACCGTGTACAAGTCTTCTGGAATGGAGCGTCATAGAGGGTGAGAATCCCGTCTTTGACACGGACTACCAGGGC-TATGTGATGTGCTCTCAAAGAGTCGAGTTGTTTGGGAATGCAGCTCAAAATGGGTGGTAAATTCCATCTAAAGCTAAATATTGGCGAGAGACCGATAGCGAACAAGTACCGTGAGGGAAAGATGAAAAGAACTTTGGAAAGAGAGTTAAACAGTACGTGAAATTGCTGAAAGGGAAACGCTTGAAGTCAG…
	'TWO1194_Laccaria_THAI5_THAILAND_KU685748_KU685899__KU686149' AAGCTCAAATTTAAAATCTGGCAGT-CTTTGGCTGT-CCGAGTTGTAATCTAGAGAAGCATTATCCGCGTTGGACCGTGTACAAGTCTCCTGGAATGGAGCGTCATAGAGGGTGAGAATCCCGTCTTTGACACGGACTGCCAGGGC-TATGTGATGTGCTCTCAAAGAGTCGAGTTGTTTGGGAATGCAGCTCAAAATGGGTGGTAAATTCCATCTAAAGCTAAATATTGGCGAGAGACCGATAGCGAACAAGTACCGTGAGGGAAAGATGAAAAGAACTTTGGAAAGAGAGTTAAACAGTACGTGAAATTGCTGAAAGGGAAACGCTTGAAGTCAG…
	'TWO1200_Laccaria_THAI3_ThailandAUSTRALIA_KU685743_KU685894_KU686040_ef1a' AAGCTCAAATTTAAAATCTGGCAGT-CTTTGGCTGT-CCGAGTTGTAATCTAGAGAAGCATTATCCGCGCTGGACCGTGTACAAGTCTCCTGGAATGGAGCGTCATAGAGGGTGAGAATCCCGTCTTTGACACGGACTGCCAGGGCTTTTGTGATGTGCTCTCAAAGAGTCGAGTTGTTTGGGAATGCAGCTCAAAATGGGTGGTAAATTCCATCTAAAGCTAAATATTGGCGAGAGACCGATAGYGAACAAGTACCGTGAGGGAAAGATGAAAAGAACTTTGGAAAGAGAGTTAAACAGTACGTGAAATTGCTGAAAGGGAAA…
	'TWO319_Laccaria_montana __DQ149862___' -----------------------------------------------------------------------------------------------------------------------------------------------------------------------------------------------------------------------------------------------------------------------------------------------------------------------------------------------------------------------…
	'TWO591_Laccaria_montana __DQ149865___' -----------------------------------------------------------------------------------------------------------------------------------------------------------------------------------------------------------------------------------------------------------------------------------------------------------------------------------------------------------------------…
	'DKP303_Laccaria_violaceotincta_INDIA_MK141034___' ------------------------------------------------------------------------------------------------------------------------------------------------------------------------------------------------------------------------------------------------------------------------------------------------------------------------------------------------------------…
	'ASIS24249_Laccaria_murina_KOREA_MG519552_MG519592_MG551625_MG551658' AAGCTCAAATTTAAAATCTGGCAGT-CTTTGGCTGT-CCGAGTTGTAATCTAGAGAAGTATTATCCGCGCTGGACCGTGTACAAGTCTCCTGGAATGGAGCGTCATAGAGGGTGAGAATCCCGTCTTTGACACGGACTGCCAGGGC-TTTGTGATGTGCTCTCAAAGAGTCGAGTTGTTTGGGAATGCAGCTCAAAATGGGTGGTAAATTCCATCTAAAGCTAAATATTGGCGAGAGACCGATAGCGAACAAGTACCGTGAGGGAAAGATGAAAAGAACTTTGGAAAGAGAGTTAAACAGTACGTGAAATTGCTGAAAGGGAAACGCTT…
	'SFC20120919-81_Laccaria_vinaceoavellanea_KOREA_MG519534_MG519577_MG551609_' AAGCTCAAATTTAAAATCTGGCAGT-CTTTGGCTGT-CCGAGTTGTAATCTAGAGAAGCATTATCCGCGCTGGACCGTGTACAAGTCTCCTGGAATGGAGCGTCATAGAGGGTGAGAATCCCGTCTTTGACACGGACTACCAGGGCTTTTGTGATGTGCTCTCAAAGAGTCGAGTTGTTTGGGAATGCAGCTCAAAATGGGTGGTAAATTCCATCTAAAGCTAAATATTGGCGAGAGACCGATAGCGAACAAGTACCGTGAGGGAAAGATGAAAAGAACTTTGGAAAGAGAGTTAAACAGTACGTGAAATTGCTGAAAGGGA…
	'SFC20150810-10_Laccaria_vinaceoavellanea_KOREA_MG519539_MG519580_MG551614_MG551646' AAGCTCAAATTTAAAATCTGGCAGT-CTTTGGCTGT-CCGAGTTGTAATCTAGAGAAGCATTATCCGCGCTGGACCGTGTACAAGTCTCCTGGAATGGAGCGTCATAGAGGGTGAGAATCCCGTCTTTGACACGGACTACCAGGGCTTTTGTGATGTGCTCTCAAAGAGTCGAGTTGTTTGGGAATGCAGCTCAAAATGGGTGGTAAATTCCATCTAAAGCTAAATATTGGCGAGAGACCGATAGCGAACAAGTACCGTGAGGGAAAGATGAAAAGAACTTTGGAAAGAGAGTTAAACAGTACGTGAAATTGCT…
	'TPML20120912-40_Laccaria_araneosa_KOREA_MG519548_MG519588_MG551621_MG551654' AAGCTCAAATTTAAAATCTGGCAGT-CTTTGGCTGT-CCGAGTTGTAATCTAGAGAAGTATTATCCGCGCTGGACCGTGTACAAGTCTCCTGGAATGGGGCGTCATAGAGGGTGAGAATCCCGTCTTTGACACGGACTGCCAGGGC-TTTGTGATATGCTCTCAAAGAGTCGAGTTGTTTGGGAATGCAGCTCAAAATGGGTGGTAAATTCCATCTAAAGCTAAATATTGGCGAGAGACCGATAGCGAACAAGTACCGTGAGGGAAAGATGAAAAGAACTTTGGAAAGAGAGTTAAACAGTACGTGAAATTGCTGAAAGGG…
	'SFC20130917-21_Laccaria_araneosa_KOREA_MG519549_MG519589_MG551622_MG551655' AAGCTCAAATTTAAAATCTGGCAGT-CTTTGGCTGT-CCGAGTTGTAATCTAGAGAAGTATTATCCGCGCTGGACCGTGTACAAGTCTCCTGGAATGGGGCGTCATAGAGGGTGAGAATCCCGTCTTTGACACGGACTGCCAGGGC-TTTGTGATATGCTCTCAAAGAGTCGAGTTGTTTGGGAATGCAGCTCAAAATGGGTGGTAAATTCCATCTAAAGCTAAATATTGGCGAGAGACCGATAGCGAACAAGTACCGTGAGGGAAAGATGAAAAGAACTTTGGAAAGAGAGTTAAACAGTACGTGAAATTGCTGAAAGGGA…
	'SFC20120919-05_Laccaria_parva_KOREA_MG519529_MG519573_MG551604_MG551640' AAGCTCAAATTTAAAATCTGGCAGT-CTTTGGCTGT-CCGAGTTGTAATCTAGAGAAGTATTATCCGCGCTGGACCGTGTACAAGTCTCCTGGAATGGAGCGTCATAGAGGGTGAGAATCCCGTCTTTGACACGGACTGCCAGGGC-TTTGTGATGTGCTCTCAAAGAGTCGAGTTGTTTGGGAATGCAGCTCAAAATGGGTGGTAAATTCCATCTAAAGCTAAATATTGGCGAGAGACCGATAGCGAACAAGTACCGTGAGGGAAAGATGAAAAGAACTTTGGAAAGAGAGTTAAACAGTACGTGAAATTGCTGAAAGGGAAAC…
	'ASIS21282_Laccaria_parva_KOREA_MG519526_MG519571_MG551601_MG551638' AAGCTCAAATTTAAAATCTGGCAGT-CTTTGGCTGT-CCGAGTTGTAATCTAGAGAAGTATTATCCGCGCTGGACCGTGTACAAGTCTCCTGGAATGGAGCGTCATAGAGGGTGAGAATCCCGTCTCTGACACGGACTGCCAGGGC-TTTGTGATGTGCTCTCAAAGAGTCGAGTTGTTTGGGAATGCAGCTCAAAATGGGTGGTAAATTCCATCTAAAGCTAAATATTGGCGAGAGACCGATAGCGAACAAGTACCGTGAGGGAAAGATGAAAAGAACTTTGGAAAGAGAGTTAAACAGTACGTGAAATTGCTGAAAGGGAAACGCTTG…
	'SFC20150902-17_Laccaria_torosa_KOREA_MG519561_MG519598_MG551631_MG551664' AAGCTCAAATTTAAAATCTGGCAGT-CTTTGGCTGT-CCGAATTGTAATCTAGAGAAGTATTATCCGCGCTGGACCGTGTACAAGTCTCCTGGAATGGAGCGTCATAGAGGGTGAGAATCCCGTCTTTGACACGGACTGCCAGGGC-TTTGTGATATGCTCTCAAAGAGTCGAGTTGTTTGGGAATGCAGCTCAAAATGGGTGGTAAATTCCATCTAAAGCTAAATATTGGCGAGAGACCGATAGCGAACAAGTACCGTGAGGGAAAGATGAAAAGAACTTTGGAAAGAGAGTTAAACAGTACGTGAAATTGCTGAAAGGGAAA…
	'SFC20121010-51_Laccaria_versiforma_KOREA_MG519555_MG519593_MG551626_MG551659' AAGCTCAAATTTAAAATCTGGCAGT-CTTTGGCTGT-CCGAGTTGTAATCTAGAGAAGTATTATCCGCGCTGGACCGTGTACAAGTCTCCTGGAATGGAGCATCATAGAGGGTGAGAATCCCGTCTTTGACATGGACTGCCAGGGC-TTTGTGATATGCTCTCGAAGAGTCGAGTTGTTTGGGAATGCAGCTCAAAATGGGTGGTAAATTCCATCTAAAGCTAAATATTGGCGAGAGACCGATAGCGAACAAGTACCGTGAGGGAAAGATGAAAAGAACTTTGGAAAGAGAGTTAAACAGTACGTGAAATTGCTGAAAGG…
	'SFC20120926-01_Laccaria_versiforma_KOREA_MG519556_MG519594_MG551627_MG551660' AAGCTCAAATTTAAAATCTGGCAGT-CTTTGGCTGT-CCGAGTTGTAATCTAGAGAAGTATTATCCGCGCTGGACCGTGTACAAGTCTCCTGGAATGGAGCGTCATAGAGGGTGAGAATCCCGTCTTTGACACGGACTGCCAGGGC-TTTGTGATATGCTCTCAAAGAGTCGAGTTGTTTGGGAATGCAGCTCAAAATGGGTGGTAAATTCCATCTAAAGCTAAATATTGGCGAGAGACCGATAGCGAACAAGTACCGTGAGGGAAAGATGAAAAGAACTTTGGAAAGAGAGTTAAACAGTACGTGAAATTGCTGAAAGG…
	'F1102432_Laccaria_amethystea_COSTA_RICA_KU685638_KU685781_KU686062_' AAGCTCAAATTTAAAATCTGGCGGT-CTTTGGCTGT-CCGAGTTGTAATCTAGAGAAGTATTATCCGCGCTGGACCGTGTACAAGTCTCCTGGAATGGGGCGTCATAGAGGGTGAGAATCCCGTCTTTGACACGGACTGCCAGGGC-TTTGTGATGTGCTCTCAAAGAGTCGAGTTGTTTGGGAATGCAGCTCAAAATGGGTGGTAAATTCCATCTAAAGCTAAATATTGGCGAGAGACCGATAGCGAACAAGTACCGTGAGGGAAAGATGAAAAGAACTTTGGAAAGAGAGTTAAACAGTACGTGAAATTGCTGAAAGGGAAACGCTT…
	'F1102433_Laccaria_gomezii_COSTA_RICA__F1102433_RPB2_' AAGCTCAAATTTAAAATCTGGCAGT-CTTTGGCTGT-CCGAGTTGTAATCTAGAGAAGTATTATCCGCGCTGGACCGTGTACAAGTCTCCTGGAATGGAGCGTCATAGAGGGTGAGAATCCCGTCTTTGACACGGACTGCCAGGGC-TTTGTGATATGCTCTCAAAGAGTCGAGTTGTTTGGGAATGCAGCTCAAAATGGGTGGTAAATTCCATCTAAAGCTAAATATTGGCGAGAGACCGATAGCGAACAAGTACCGTGAGGGAAAGATGAAAAGAACTTTGGAAAGAGAGTTAAACAGTACGTGAAATTGCTGAAAGGGAAACGCTTGAAGTCAGTCGCGTT…
	'F1102471_Laccaria_major_COSTA_RICA_F1102471___' --------------------------------------------------------------------------------------------------------------------------------------------------------------------------------------------------------------------------------------------------------------------------------------------------------------------------------------------------------------…
	'F1104722_Laccaria_calospora_COSTA_RICA_KU685639_KU685782__' AAGCTCAAATTTAAAATCTGGCAGT-CTTTGGCTGT-CCGAGTTGTAATCTAGAGAAGTATTATCCGCGCTGGACCGTGTACAAGTCTCCTGGAATGGAGCGTCATAGAGGGTGAGAATCCCGTCTTTGACACGGACTGCCAGGGC-TTTGTGATATGCTCTCAAAGAGTCGAGTTGTTTGGGAATGCAGCTCAAAATGGGTGGTAAATTCCATCTAAAGCTAAATATTGGCGAGAGACCGATAGCGAACAAGTACCGTGAGGGAAAGATGAAAAGAACTTTGGAAAGAGAGTTAAACAGTACGTGAAATTGCTGAAAGGGAAACGCTTGAAGTCAGT…
	'F1111951_Laccaria_trichodermophora_COSTA_RICA_KU685640_KU685784_KU686063_' AAGCTCAAATTTAAAATCTGGCAGT-CTTTGGCTGT-CCGAGTTGTAATCTAGAGAAGTATTATCCGCGCTGGACCGTGTACAAGTCTCCTGGAATGGAGCGTCATAGAGGGTGAGAATCCCGTCTTTGACACGGACTGCCAGGGC-TTTGTGATATGCTCTCAAAGAGTCGAGTTGTTTGGGAATGCAGCTCAAAATGGGTGGTAAATTCCATCTAAAGCTAAATATTGGCGAGAGACCGATAGCGAACAAGTACCGTGAGGGAAAGATGAAAAGAACTTTGGAAAGAGAGTTAAACAGTACGTGAAATTGCTGAAAGGGAA…
	'F1112018_Laccaria_amethystina_COSTA_RICA_F1112018___' --------------------------------------------------------------------------------------------------------------------------------------------------------------------------------------------------------------------------------------------------------------------------------------------------------------------------------------------------------…
	'GMM6012_Laccaria_major_COSTA_RICA_KU685758_KU685909_KU686057_' AAGCTCAAATTTAAAATCTGGCAGT-CTTTGGCTGT-CCGAGTTGTAATCTAGAGAAGTATTATCCGCGCTGGACCGTGTACAAGTCTCCTGGAATGGAGCGTCATAGAGGGTGAGAATCCCGTCTTTGACACGGACTGCCAGGGC-TTTGTGGTGTACTCTCAAAGAGTCGAGTTGTTTGGGAATGCAGCTCAAAATGGGTGGTAAATTCCATCTAAAGCTAAATATTGGCGAGAGACCGATAGCGAACAAGTACCGTGAGGGAAAGATGAAAAGAACTTTGGAAAGAGAGTTAAACAGTACGTGAAATTGCTGAAAGGGAAACGCTTGAAGTC…
	'GMM6013_Laccaria_ohiensis_COSTA_RICA_GMM6013_GMM6013_GMM6013_GMM6013' AAGCTCAAATTTAAAATCTGGCAGT-CTTTGGCTGTCCCGAGTTGTAATCTAGAGAAGTATTATCCGCGCTGGACCGTGTACAAGTCTCCTGGAATGGAGCGTCATAGAGGGTGAGAATCCCGTCTTTGACACGGACTGCCAGGGC-TTTGTGATGTGCTCTCAAAGAGTCGAGTTGTTTGGGAATGCAGCTCAAAATGGGTGGTAAATTCCATCTAAAGCTAAATATTGGCGAGAGACCGATAGCGAACAAGTACCGTGAGGGAAAGATGAAAAGAACTTTGGAAAGAGAGTTAAACAGTACGTGAAATTGCTGAAAGGGAAACGCT…
	'GMM6019_Laccaria_major_COSTA_RICA_KU685757_KU685908_KU686056_KU686160' AAGCTCAAATTTAAAATCTGGCAGT-CTTTGGCTGT-CCGAGTTGTAATCTAGAGAAGTATTATCCGCGCTGGACCGTGTACAAGTCTCCTGGAATGGAGCGTCATAGAGGGTGAGAATCCCGTCTTTGACACGGACTGCCAGGGC-TTTGTGGTGTGCTCTCAAAGAGTCGAGTTGTTTGGGAATGCAGCTCAAAATGGGTGGTAAATTCCATCTAAAGCTAAATATTGGCGAGAGACCGATAGCGAACAAGTACCGTGAGGGAAAGATGAAAAGAACTTTGGAAAGAGAGTTAAACAGTACGTGAAATTGCTGAAAGGGAAACGC…
	'GMM6020_Laccaria_major_COSTA_RICA_GMM6020_GMM6020__' AAGCTCAAATTTAAAATCTGGCAGT-CTTTGGCTGT-CCGAGTTGTAATCTAGAGAAGTATTATCCGCGCTGGACCGTGTACAAGTCTCCTGGAATGGAGCGTCATAGAGGGTGAGAATCCCGTCTTTGACACGGACTGCCAGGGC-TTTGTGGTGTGCTCTCAAAGAGTCGAGTTGTTTGGGAATGCAGCTCAAAATGGGTGGTAAATTCCATCTAAAGCTAAATATTGGCGAGAGACCGATAGCGAACAAGTACCGTGAGGGAAAGATGAAAAGAACTTTGGAAAGAGAGTTAAACAGTACGTGAAATTGCTGAAAGGGAAACGCTTGAAGTCAGTCACGTCG…
	'GMM7173_Laccaria_gomezii__GMM7173_GMM7173_RPB2_GMM7173' AAGCTCAAATTTAAAATCTGGCAGT-CTTTGGCTGT-CCGAGTTGTAATCTAGAGAAGTATTATCCGCGCTGGACCGTGTACAAGTCTCCTGGAATGGAGCGTCATAGAGGGTGAGAATCCCGTCTTTGACACGGACTGCCAGGGC-TTTGTGATATGCTCTCAAAGAGTCGAGTTGTTTGGGAATGCAGCTCAAAATGGGTGGTAAATTCCATCTAAAGCTAAATATTGGCGAGAGACCGATAGCGAACAAGTACCGTGAGGGAAAGATGAAAAGAACTTTGGAAAGAGAGTTAAACAGTACGTGAAATTGCTGAAAGGGAAACGCTTGAAGTCAGTCGCG…
	'GMM6021_Laccaria_gomezii__GMM6021___' ------------------------------------------------------------------------------------------------------------------------------------------------------------------------------------------------------------------------------------------------------------------------------------------------------------------------------------------------------------------------…
	'GMM6022_Laccaria_gomezii__KU685644___' -----------------------------------------------------------------------------------------------------------------------------------------------------------------------------------------------------------------------------------------------------------------------------------------------------------------------------------------------------------------------…
	'GMM6023_Laccaria_ohiensis_COSTA_RICA_GMM6023_GMM6023_RPB2_GMM6023' GAGCTCAAATTTAAAATCTGGCAGT-CTTTGGCTGT-CCGAGTTGTAATCTAGAGAAGTATTATCCGCGCTGGACCGTGTACAAGTCTCCTGGAATGGGGCGTCATAGAGGGTGAGAATCCCGTCTTTGACACGGACTGCCAGGGC-TTTGTGATGTGCTCTCAAAGAGTCGAGTTGTTTGGGAATGCAGCTCAAAATGGGTGGTAAATTCCATCTAAAGCTAAATATTGGCGAGAGACCGATAGCGAACAAGTACCGTGAGGGAAAGATGAAAAGAACTTTGGAAAGAGAGTTAAACAGTACGTGAAATTGCTGAAAGGGAAACGCTTGA…
	'GMM6585_Laccaria_sp_COSTA_RICA_KU685647_KU685791_KU685933_' GAGCTCAAATTTAAAATCTGGCAGT-CTTTGGCTGT-CCGAGTTGTAATCTAGAGAAGTATTATCCGCGCTGGACCGTGTACAAGTCTCCTGGAATGGAGCGTCATAGAGGGTGAGAATCCCGTCTTTGACACGGACTGCCAGGGC-TTTGTGATGTGCTCTCAAAGAGTCGAGTTGTTTGGGAATGCAGCTCAAAATGGGTGGTAAATTCCATCTAAAGCTAAATATTGGCGAGAGACCGATAGCGAACAAGTACCGTGAGGGAAAGATGAAAAGAACTTTGGAAAGAGAGTTAAACAGTACGTGAAATTGCTGAAAGGGAAACGCTTGAAGTCAGT…
	'SYC109_Laccaria_stellata_PANAMA_KP877340___' -----------------------------------------------------------------------------------------------------------------------------------------------------------------------------------------------------------------------------------------------------------------------------------------------------------------------------------------------------------------…
	'SYC702_Laccaria_stellata_PANAMA_KP877339___' -----------------------------------------------------------------------------------------------------------------------------------------------------------------------------------------------------------------------------------------------------------------------------------------------------------------------------------------------------------------…
	'DM121_Laccaria_squarrosa_MEXICO_MF669960_MF669967__' AAGCTCAAATTTAAAATCTGGCAGT-CTTTGGCTGT-CCGAGTTGTAATCTAGAGAAGTATTATCCGCGCTGGACCGTGTACAAGTCTCCTGGAATGGGGCGTCATAGAGGGTGAGAATCCCGTCTTTGACACGGACTGCCAGGGC-TTTGTGATGTGCTCTCAAAGAGTCGAGTTGTTTGGGAATGCAGCTCAAAATGGGTGGTAAATTCCATCTAAAGCTAAATATTGGCGAGAGACCGATAGCGAACAAGTACCGTGAGGGAAAGATGAAAAGAACTTTGGAAAGAGAGTTAAACAGTACGTGAAATTGCTGAAAGGGAAACGCTTGAAGTCAGTCGCGTTG…
	'DM63_Laccaria_squarrosa_TYPE_MEXICO_MF669958_MF669965__' AAGCTCAAATTTAAAATCTGGCAGT-CTTTGGCTGT-CCGAGTTGTAATCTAGAGAAGTATTATCCGCGCTGGACCGTGTACAAGTCTCCTGGAATGGGGCGTCATAGAGGGTGAGAATCCCGTCTTTGACACGGACTGCCAGGGC-TTTGTGATGTGCTCTCAAAGAGTCGAGTTGTTTGGGAATGCAGCTCAAAATGGGTGGTAAATTCCATCTAAAGCTAAATATTGGCGAGAGACCGATAGCGAACAAGTACCGTGAGGGAAAGATGAAAAGAACTTTGGAAAGAGAGTTAAACAGTACGTGAAATTGCTGAAAGGGAAACGCTTGAAGTCAGTCGC…
	'DM93_Laccaria_squarrosa_MEXICO_MF669959_MF669966__' AAGCTCAAATTTAAAATCTGGCAGT-CTTTGGCTGT-CCGAGTTGTAATCTAGAGAAGTATTATCCGCGCTGGACCGTGTACAAGTCTCCTGGAATGGGGCGTCATAGAGGGTGAGAATCCCGTCTTTGACACGGACTGCCAGGGC-TTTGTGATGTGCTCTCAAAGAGTCGAGTTGTTTGGGAATGCAGCTCAAAATGGGTGGTAAATTCCATCTAAAGCTAAATATTGGCGAGAGACCGATAGCGAACAAGTACCGTGAGGGAAAGATGAAAAGAACTTTGGAAAGAGAGTTAAACAGTACGTGAAATTGCTGAAAGGGAAACGCTTGAAGTCAGTCGCGTTGG…
	'VB4678_Laccaria_roseoalbescens_MEXICO_KJ590509_KJ590510__' AAGCTCAAATTTAAAATCTGGCAGT-CTTTGGCTGT-CCGAGTTGTAATCTAGAGAAGTATTATCCGCGCTGGACCGTGTACAAGTCTCCTGGAATGGAGCGTCATAGAGGGTGAGAATCCCGTCTTTGACACGGACTGCCAGGGC-TTTGTGATGTGCTCTCAAAGAGTCGAGTTGTTTGGGAATGCAGCTCAAAATGGGTGGTAAATTCCATCTAAAGCTAAATATTGGCGAGAGACCGATAGCGAACAAGTACCGTGAGGGAAAGATGAAAAGAACTTTGGAAAGAGAGTTAAACAGTACGTGAAATTGCTGAAAGGGAAACGCTTGAAGTCAGTC…
	'PG03_Laccaria _roseoalbescens_MEXICO_KJ874329_KJ874332__' AAGCTCAAATTTAAAATCTGGCAGT-CTTTGGCTGT-CCGAGTTGTAATCTAGAGAAGTATTATCCGCGCTGGACCGTGTACAAGTCTCCTGGAATGGAGCGTCATAGAGGGTGAGAATCCCGTCTTTGACACGGACTGCCAGGGC-TTTGTGATGTGCTCTCAAAGAGTCGAGTTGTTTGGGAATGCAGCTCAAAATGGGTGGTAAATTCCATCTAAAGCTAAATATTGGCGAGAGACCGATAGCGAACAAGTACCGTGAGGGAAAGATGAAAAGAACTTTGGAAAGAGAGTTAAACAGTACGTGAAATTGCTGAAAGGGAAACGCTTGAAGTCAGTCA…
	'LM5042_Laccaria _roseoalbescens_MEXICO_KJ874327_KJ874330__' AAGCTCAAATTTAAAATCTGGCAGT-CTTTGGCTGT-CCGAGTTGTAATCTAGAGAAGTATTATCCGCGCTGGACCGTGTACAAGTCTCCTGGAATGGAGCGTCATAGAGGGTGAGAATCCCGTCTTTGACACGGACTGCCAGGGC-TTTGTGATGTGCTCTCAAAGAGTCGAGTTGTTTGGGAATGCAGCTCAAAATGGGTGGTAAATTCCATCTAAAGCTAAATATTGGCGAGAGACCGATAGCGAACAAGTACCGTGAGGGAAAGATGAAAAGAACTTTGGAAAGAGAGTTAAACAGTACGTGAAATTGCTGAAAGGGAAACGCTTGAAGTCAGT…
	'LM5099_Laccaria _roseoalbescens_MEXICO_KJ874328_KJ874331__' AAGCTCAAATTTAAAATCTGGCAGT-CTTTGGCTGT-CCGAGTTGTAATCTAGAGAAGTATTATCCGCGCTGGACCGTGTACAAGTCTCCTGGAATGGAGCGTCATAGAGGGTGAGAATCCCGTCTTTGACACGGACTGCCAGGGC-TTTGTGATGTGCTCTCAAAGAGTCGAGTTGTTTGGGAATGCAGCTCAAAATGGGTGGTAAATTCCATCTAAAGCTAAATATTGGCGAGAGACCGATAGCGAACAAGTACCGTGAGGGAAAGATGAAAAGAACTTTGGAAAGAGAGTTAAACAGTACGTGAAATTGCTGAAAGGGAAACGCTTGAAGTCAGT…
	'VB4677_Laccaria _roseoalbescens_MEXICO_KJ590508_KJ590511__' AAGCTCAAATTTAAAATCTGGCAGT-CTTTGGCTGT-CCGAGTTGTAATCTAGAGAAGTATTATCCGCGCTGGACCGTGTACAAGTCTCCTGGAATGGAGCGTCATAGAGGGTGAGAATCCCGTCTTTGACACGGACTGCCAGGGC-TTTGTGATGTGCTCTCAAAGAGTCGAGTTGTTTGGGAATGCAGCTCAAAATGGGTGGTAAATTCCATCTAAAGCTAAATATTGGCGAGAGACCGATAGCGAACAAGTACCGTGAGGGAAAGATGAAAAGAACTTTGGAAAGAGAGTTAAACAGTACGTGAAATTGCTGAAAGGGAAACGCTTGAAGTCAGT…
	'GMM6016_Laccaria_ohiensis_COSTA_RICA_GMM6016_GMM6016_GMM6016_GMM6016' AAGCTCAAATTTAAAATCTGGCAGT-CTTTGGCTGT-CCGAGTTGTAATCTAGAGAAGTATTATCTGCGCTGGACCGTGTACAAGTCTCCTGGAATGGAGCGTCATAGAGGGTGAGAATCCCGTCTTTGACACGGACTGCCAGGGC-TTTGTGATGTGCTCTCAAAGAGTCGAGTTGTTTGGGAATGCAGCTCAAAATGGGTGGTAAATTCCATCTAAAGCTAAATATTGGCGAGAGACCGATAGCGAACAAGTACCGTGAGGGAAAGATGAAAAGAACTTTGGAAAGAGAGTTAAACAGTACGTGAAATTGCTGAAAGGGAAACGCT…
	'Corrales_27_Laccaria_stellata_PANAMA_ITS_28S_RPB2_' AAGCTCAAATTTGAAATCTGGCAGT-CTTTGGCTGT-CCGAGTTGTAATCTAGAGAAGTATTATCCGCGCTGGACCGTGTACAAGTCTCCTGGAATGGAGCGTCATAGAGGGTGAGAATCCCGTCTTTGACACGGACTGCCAGGGCTTT-GTGATGTGCTCTCAAAGAGTCGAGTTGTTTGGGAATGCAGCTCAAAATGGGTGGTAAATTCCATCTAAAGCTAAATACTTGCGAGAGACCGATAGCGAACAAGTACCGTGAGGGAAAGATGAAAAGAACTTTGGAAAGAGAGTTAAACAGTACGTGAAATTGCTGAAAGGGAAACGCTTGAAGTCAGTCGTGTTGG…
	'Corrales_576_Laccaria_stellata_PANAMA_ITS___' ----------------------------------------------------------------------------------------------------------------------------------------------------------------------------------------------------------------------------------------------------------------------------------------------------------------------------------------------------------------…
	'Corrales_467_Laccaria_PAN1_PANAMA_ITS___' --------------------------------------------------------------------------------------------------------------------------------------------------------------------------------------------------------------------------------------------------------------------------------------------------------------------------------------------------------------------…
	'Corrales_547_Laccaria_PAN1_PANAMA_ITS___' --------------------------------------------------------------------------------------------------------------------------------------------------------------------------------------------------------------------------------------------------------------------------------------------------------------------------------------------------------------------…
	'Corrales_423_Laccaria_PAN1_PANAMA_ITS1F___' ------------------------------------------------------------------------------------------------------------------------------------------------------------------------------------------------------------------------------------------------------------------------------------------------------------------------------------------------------------------…
	'Corrales_595_Laccaria_PAN1_PANAMA_ITS4B_28S_6f_EF1a' AAGCTCAAATTTAAAATCTGGCAGT-CTT-GGCTGT-CCGAGTTGTAATCTAGAGAAGTATTATCCGCGCTGGACCGTGTACAAGTCTCCTGGAATGGAGCGTCATAGAGGGTGAGAATCCCGTCTTTGACACGGACTGCCAGGGCTTT-GTGATGTGCTCTCAAAGAGTCGAGTTGTTTGGGAATGCAGCTCAAAATGGGTGGTAAATTCCATCTAAAGCTAAATATTGGCGAGAGACCGATAGCGAACAAGTACCGTGAGGGAAAGATGAAAAGAACTTTGGAAAGAGAGTTAAACAGTACGTGAAATTGCTGAAAGGGAAACGCTTGAAGTCAGTCGCGTTG…
	'Corrales_646_Laccaria_PAN2_PANAMA_ITS_28S__2218R' AAGCTCAAATTTAAAATCTGGCAGT-CTTTGGCTGT-CCGAGTTGTAATCTAGAGAAGTATTATCCGCGCTGGACCGTGTACAAGTCTCCTGGAATGGGGCGTCATAGAGGGTGAGAATCCCGTCTTTGACACGGACTGCCAGGGCTTT-GTGATGTGCTCTCGAAGAGTCGAGTTGTTTGGGAATGCAGCTCAAAATGGGTGGTAAATTCCATCTAAAGCTAAATATTGGCGAGAGACCGATAGCGAACAAGTACCGTGAGGGAAAGATGAAAAGAACTTTGGAAAGAGAGTTAAACAGTACGTGAAATTGCTGAAAGGGAAACGCTTGAAGTCAGTCGCGTTGGCC…
	'Corrales_543_Laccaria_PAN2_PANAMA_ITS_28S_RPB2_EF1a' AAGCTCAAATTTAAAATCTGGCAGT-CTTTGGCTGT-CCGAGTTGTAATCTAGAGAAGTATTATCCGCGCTGGACCGTGTACAAGTCTCCTGGAATGGGGCGTCATAGAGGGTGAGAATCCCGTCTTTGACACGGACTGCCAGGGCTTT-GTGATGTGCTCTCGAAGAGTCGAGTTGTTTGGGAATGCAGCTCAAAATGGGTGGTAAATTCCATCTAAAGCTAAATATTGGCGAGAGACCGATAGCGAACAAGTACCGTGAGGGAAAGATGAAAAGAACTTTGGAAAGAGAGTTAAACAGTACGTGAAATTGCTGAAAGGGAAACGCTTGAAGTCAGTCGCGTTG…
	'Corrales_457_Laccaria_PAN2_PANAMA_ITS___' --------------------------------------------------------------------------------------------------------------------------------------------------------------------------------------------------------------------------------------------------------------------------------------------------------------------------------------------------------------------…
	'Corrales_571_Laccaria_PAN2_PANAMA_ITS_28S__' ------------------------T-CTTTGGCTGT-CCGAGTTGTAATCTAGAGAAGTATTATCCGCGCTGGACCGTGTACAAGTCTCCTGGAATGGGGCGTCATAGAGGGTGAGAATCCCGTCTTTGACACGGACTGCCAGGGCTTT-GTGATGTGCTCTCGAAGAGTCGAGTTGTTTGGGAATGCAGCTCAAAATGGGTGGTAAATTCCATCTAAAGCTAAATATTGGCGAGAGACCGATAGCGAACAAGTACCGTGAGGGAAAGATGAAAAGAACTTTGGAAAGAGAGTTAAACAGTACGTGAAATTGCTGAAAGGGAAACGCTTGAAGTCAGTCGCGTTGGCCAGGGA…
	'Corrales_397_Laccaria_PAN2_PANAMA_ITS___' --------------------------------------------------------------------------------------------------------------------------------------------------------------------------------------------------------------------------------------------------------------------------------------------------------------------------------------------------------------------…
	'Corrales_262_Laccaria_PAN2_PANAMA_ITS___' --------------------------------------------------------------------------------------------------------------------------------------------------------------------------------------------------------------------------------------------------------------------------------------------------------------------------------------------------------------------…
	'Ovrebo5293_Laccaria_PAN2_PANAMA_ITS___' ----------------------------------------------------------------------------------------------------------------------------------------------------------------------------------------------------------------------------------------------------------------------------------------------------------------------------------------------------------------------…
	'Corrales_268_Laccaria_PAN3_PANAMA_ITS_28S_6F_EF1a' AAGCTCAAATTTAAAATCTGGCAGT-CTTTGGCTGT-CCGAGTTGTAATCTAGAGAAGTATTATCCGCGCTGGACCGTGTACAAGTCTCCTGGAATGGAGCGTCATAGAGGGTGAGAATCCCGTCTTTGACACGGACTGCCAGGGCTTT-GTGATGTGCTCTCAAAGAGTCGAGTTGTTTGGGAATGCAGCTCAAAATGGGTGGTAAATTCCATCTAAAGCTAAATATTGGCGAGAGACCGATAGTGAACAAGTACCGTGAGGGAAAGATGAAAAGAACTTTGGAAAGAGAGTTAAACAGTACGTGAAATTGCTGAAAGGGAAACGCTTGAAGTCAGTCGCGTTGGC…
	'Corrales_25_Laccaria_PAN4_PANAMA_ITS___' ---------------------------------------------------------------------------------------------------------------------------------------------------------------------------------------------------------------------------------------------------------------------------------------------------------------------------------------------------------------------…
	'Corrales_74_Laccaria_PAN4_PANAMA_ITS4B___' -------------------------------------------------------------------------------------------------------------------------------------------------------------------------------------------------------------------------------------------------------------------------------------------------------------------------------------------------------------------…
	'Corrales_75_Laccaria_PAN4_PANAMA_ITS4B___' -------------------------------------------------------------------------------------------------------------------------------------------------------------------------------------------------------------------------------------------------------------------------------------------------------------------------------------------------------------------…
	'Corrales_274_Laccaria_roseoalbescens2_PANAMA_ITS_LROR__EF1a' AAGCTCAAATTTAAAATCTGGCAGT-CTTTGGCTGT-CCGAGTTGTAATCTAGAGAAGTATTATCCGCGCTGGACCGTGTACAAGTCTCCTGGAATGGAGCGTCATAGAGGGTGAGAATCCCGTCTTTGACACGGACTGCCAGGGC-TTTGTGATGTGCTCTCAAAGAGTCGAGTTGTTTGGGAATGCAGCTCAAAATGGGTGGTAAATTCCATCTAAAGCTAAATATTGGCGAGAGACCGATAGCGAACAAGTACCGTGAGGGAAAGATGAAAAGAACTTTGGAAAGAGAGTTAAACAGTACGTGAAATTGCTGAAAGGGAAACGCTTGAAGTCAG…
	'Corrales_70_Laccaria_roseoalbescens2_PANAMA_ITS_28S__EF1a' AAGCTCAAATTTAAAATCTGGCAGT-CTTTGGCTGT-CCGAGTTGTAATCTAGAGAAGTATTATCCGCGCTGGACCGTGTACAAGTCTCCTGGAATGGAGCGTCATAGAGGGTGAGAATCCCGTCTTTGACACGGACTGCCAGGGCTTT-GTGATGTGCTCTCAAAGAGTCGAGTTGTTTGGGAATGCAGCTCAAAATGGGTGGTAAATTCCATCTAAAGCTAAATATTGGCGAGAGACCGATAGCGAACAAGTACCGTGAGGGAAAGATGAAAAGAACTTTGGAAAGAGAGTTAAACAGTACGTGAAATTGCTGAAAGGGAAACGCTTGAAGTCAGTC…
	'Ovrebo5332_Laccaria_roseoalbescens1_PANAMA_ITS_28S__EF1a' AAGCTCAAATTTAAAATCTGGCAGT-CTTTGGCTGT-CCGAGTTGTAATCTAGAGAAGTATTATCCGCGCTGGACCGTGTACAAGTCTCCTGGAATGGAGCGTCATAGAGGGTGAGAATCCCGTCTTTGACACGGACTGCCAGGGCTTT-GTGATGTGCTCTCAAAGAGTCGAGTTGTTTGGGAATGCAGCTCAAAATGGGTGGTAAATTCCATCTAAAGCTAAATATTGGCGAGAGACCGATAGCGAACAAGTACCGTGAGGGAAAGATGAAAAGAACTTTGGAAAGAGAGTTAAACAGTACGTGAAATTGCTGAAAGGGAAACGCTTGAAGTCAGTCA…
	'Corales_676A_Laccaria__PANAMA__28S__' GAGCTCAAATTTAAAATCTGGCAGT-CTTTGGCTGT-CTGAGTTGTAATCTAGAGAAGTATTATCCGCGCTGGACCGTGTACAAGTCTCCTGGAATGGGGCGTCATAGAGGGTGAGAATCCCGTCTTTGACACGGACTGCCAGGGCTTT-GTGATGTGCTCTCAAAGAGTCGAGTTGTTTGGGAATGCAGCTCAAAATGGGTGGTAAATTCCATCTAAAGCTAAATATTGGCGAGAGACCGATAGCGAACAAGTACCGTGAGGGAAAGATGAAAAGAACTTTGGAAAGAGAGTTAAACAGTACGTGAAATTGCTGAAAGGGAAACGCTTGAAGTCAGTCACGTTGGCCAGGGATCAA-CC…
	'GMM7402_Laccaria_Q1_AUSTRALIA_QL_KU685688_KU685832_KU685974_KU686106' AAGCTCAAATTTAAAATCTGGCAGT-CTTTGGCTGT-CCGAGTTGTAATCTAGAGAAGCATTATCCGCGCTGGACCGTGTACAAGTCTCCTGGAATGGAGCGTCATAGAGGGTGAGAATCCCGTCTTTGACACGGACTGCCAGGGCTTTTGTGATGTGCTCTCAAAGAGTCGAGTTGTTTGGGAATGCAGCTCAAAATGGGTGGTAAATTCCATCTAAAGCTAAATATTGGCGAGAGACCGATAGCGAACAAGTACCGTGAGGGAAAGATGAAAAGAACTTTGGAAAGAGAGTTAAACAGTACGTGAAATTGCTGAAAGGGAAACGCT…
	'GMM7403_Laccaria_Q1_AUSTRALIA_QL_KU685689_KU685833_KU685975_KU686107' AAGCTCAAATTTAAAATCTGGCAGT-CTTTGGCTGT-CCGAGTTGTAATCTAGAGAAGCATTATCCGCGCTGGACCGTGTACAAGTCTCCTGGAATGGAGCGTCATAGAGGGTGAGAATCCCGTCTTTGACACGGACTGCCAGGGCTTTTGTGATGTGCTCTCAAAGAGTCGAGTTGTTTGGGAATGCAGCTCAAAATGGGTGGTAAATTCCATCTAAAGCTAAATATTGGCGAGAGACCGATAGCGAACAAGTACCGTGAGGGAAAGATGAAAAGAACTTTGGAAAGAGAGTTAAACAGTACGTGAAATTGCTGAAAGGGAAACGCT…
	[RPB2 NCHAR=1073]
	'A0051_Laccaria_sp_JAPAN_KU685613___' -------------------------------------------------------------------------------------------------------------------------------------------------------------------------------------------------------------------------------------------------------------------------------------------------------------------------------------------------------------------------…
	'A0544_Laccaria_japonica_JAPAN_JN942802_JN939755_JN993509_' TTTCCGTATGCTTTTCCGGAAGTTAACCAAGGACGTTTATCGTTATCTACAAAAGGTTGTTGACCTTCGTTCAAGTGTC-----ATGAGATGTGCTGA-CCCC------TCTTCAGTGCGTCGAGACACACAAGGAATTCAACCTTGCCCTTGCAGTTAAGCACCAAACCATCACAAACGGCCTCAAATACTCTCTGGCGACAGGTAACTGGGGAGATCAGAAAAAGTCAATGTCTTCCAAGGCAGGAGTATCTCAGGTCTTGAACAGATACACATATGCATCCACCCTGTCACATCTTCGTCGGTGTAACACCCCTCTAGGGCGCGAGGGCAAGATCG…
	'A0578_Laccaria_japonica_JAPAN_JN942783___' -------------------------------------------------------------------------------------------------------------------------------------------------------------------------------------------------------------------------------------------------------------------------------------------------------------------------------------------------------------------…
	'A2986_Laccaria_vinaceoalvanea_JAPAN_JN942810_JN939738_JN993520_' TTTTCGCATGCTTTTCCGAAAGTTGACCAAGGACGTTTATCGATATCTACAAAAGGTTGCTGAGCTTTGCCCAAGTGCC-----ATGAGATGTGCTGA-CCCCTCT---TCTTCAGTGCGTCGAGACCCACAAGGAATTCAATCTTGCTCTCGCAGTGAAGCACCAAACCATCACAAACGGCCTCAAATACTCTCTGGCGACAGGTAACTGGGGGGATCAGAAAAAGTCAATGTCTTCCAAGGCAGGGGTATCTCAGGTCTTGAACAGATACACATATGCATCCACTCTGTCACATCTTCGTCGATGTAACACTCCTCTAGGACGCGAAGGCA…
	'A2987_Laccaria_sp_JAPAN_JN942786_JN939739_JN993521_' TTTCCGCATGCTTTTCCGAAAGTTGACCAAGGACGTTTATCGTTACCTACAAAAGGTTGCTGACCTTCGCTCAAGTGCT-----GTGAGATGTGCTGA-CCTCTCT---TCTTCAGTGCGTCGAAACCCACAAGGAGTTCAACCTTGCCCTTGCAGTTAAGCACCAAACCATCACAAACGGCCTCAAATACTCTCTGGCGACAGGTAACTGGGGAGACCAGAAAAAATCAATGTCTTCCAAGGCAGGAGTATCTCAGGTCTTGAACAGATACACATATGCATCCACTCTGTCACATCTTCGTCGGTGTAACACCCCTCTAGGGCGCGAAGGCAAGATCGCCAAAC…
	'A3344_Laccaria_amethystina_CHINA_KU685627___' ----------------------------------------------------------------------------------------------------------------------------------------------------------------------------------------------------------------------------------------------------------------------------------------------------------------------------------------------------------------…
	'ALB183_Laccaria_amethystina_CHINA_TIBET_JX504092_JX504176_KU686058_KU686161' TTTCcGCATGCTTTTCcGgAaGTTAaCcAaGGACGTTTATCGCTATTTACAAAAGGTTGCTGACCTTCGTTTAaGTGCC-----ATGAGATGTGCTGA-CCCCTTT---TTTTCAGTGCGTCGAGACCCACAAGGAGTTCAACCTTGCCcTTGCAGTTAAGCATCAAACCATCACAAATGGCCTCAAATACTCTCTGGCGACAGGTAACTGGGGTGATCAGAAAAAGTCAATGTCTTCCAAGGCAGGAGTATCTCAGGTCTTGAACAGATACACATATGCATCCACCTTGTCACATCTTCGTCGGTGTAACACTCCTCTAG…
	'AWW251_Laccaria__MALAYSIA_JX504093_JX504177__' ---------------------------------------------------------------------------------------------------------------------------------------------------------------------------------------------------------------------------------------------------------------------------------------------------------------------------------------------------------------…
	'AWW438_Laccaria_alba_CHINA_JX504094_JX504178_KU685912_KU686072' TTTCCGCATGCTTTTCCGAAAGTTGACCAAGGACGTTTATCGTTATCTACAAAAGgttgctgaccttcgctcaagtYtc-----atgagatatgctga-cccctct---tcttcagTGCGTCGAGACCCACAAGGAGTTCAACCTTGCCCTTGCAGTTAAGCATCAAACCATYACAAACGGCCTCAAATACTCTCTGGCGACAGGTAACTGGGGAGATCAGAAAAAGTCAATGTCTTCCAAGGCAGGAGTATCTCAGGTYTTGAACAGATACACATATGCATCCACTCTGTCACATCTTCGTCGGTGTAACACTCCTCTAGGGCGCGAAGGCAA…
	'AWW446_Laccaria_montana_CHINA_JX504097_JX504181_KU686054_KU686157' TTTCCGCATGCTTTTCCGAAAGTTGACCAAGGACGTTTATCGTTATCTACAAAAGgttgctgaccttcgctcaagtgcc-----atgagatgtgctgaccccctct---tcttcagTGCGTCGARACCCACAAGGAGTTCAACCTTGCCCTTGCAGTTAAGCATCAAACCATCACAAACGGCCTCAAATACTCTCTGGCGACAGGTAACTGGGGAGATCAGAAAAAGTCAATGTCTTCCAAGGCAGGAGTATCTCAGGTCTTGAACAGATACACATATGCATCCACTCTGTCRCATCTTCGTCGGTGTAACACTCCTCTGGGGCGCGAAGG…
	'AWW463_Laccaria_himalayensis_CHINA_JX504098_JX504182_KU685913_' TTTCCGCATGCTTTTCCGAAAGTTGACCAAGGACGTTTATCGTTACCTACAAAAGgttgctgaccttcgttcaagtgcc-----atgagatgtgctca-cccctct---ttttcagTGTGTCGAGGCCCACAAGGAGTTCAACCTTGCCCTTGCAGTTAAGCATCAAACCATCACGAACGGCCTCAAATACTCTCTGGCGACAGGCAACTGGGGAGATCAGAAAAAGTCAATGTCTTCCAAGGCAGGAGTATCTCAGGTCTTGAACAGATACACATATGCGTCCACTCTGTCACATCTTCGTCGGTGTAACACTCCTCTAGGGCGCGAAGGCAA…
	'AWW465_Laccaria_bullipellis TYPE_CHINA_JX504100_JX504184_KU685914_' TTTCCGCATGCTTTTCCGAAAGTTGACCAAGGACGTTTATCGTTATCTACAAAAGgttgctgaccttcgttcaagtgcc-----atgagatgtgctga-cccctct---ttttcagTGTGTCGAGGCCCACAAGGAGTTCAACCTTGCCCTTGCAGTTAAGCATCAAACCATCACGAACGGCCTCAAATACTCTCTGGCGACAGGCAACTGGGGAGATCAGAAAAAGTCAATGTCTTCCAAGGCAGGAGTATCTCAGGTCTTGAACAGATACACATATGCGTCCACTCTGTCACATCTTCGTCGGTGTAACACTCCTCTAGGGCGCGAAG…
	'AWW484_Laccaria_himalayensis TYPE_CHINA_JX504101_JX504185_KU685915_' TTTCCGCATGCTTTTCCGAAAGTTGACCAAGGACGTTTATCGTTATCTACAAAAGgttgctgaccttcgttcaagtgcc-----atgagatgtgctca-cccctct---ttttcagTGTGTCGAGGCCCACAAGGAGTTCAACCTTGCCCTTGCAGTTAAGCATCAAACCATCACGAACGGCCTCAAATACTCTCTGGCGACAGGCAACTGGGGAGATCAGAAAAAGTCAATGTCTTCCAAGGCAGGAGTATCTCAGGTCTTGAACAGATACACATATGCGTCCACTCTGTCACATCTTCGTCGGTGTAACACTCCTCTAGGGCGCGAA…
	'AWW485_Laccaria_acanthospora TYPE_CHINA_JX504102_JX504186_KU685916_KU686073' TTTTCGCATGCTTTTCCGAAAGTTGACCAAGGACGTTTATCGTTATCTTCAAAAGgttgctgagcttcgctcaagttcc-----atgagatgtgctga-cccctct---tcttcagTGCGTCGAGACCCACAAGGAGTTCAACCTTGCCCTTGCAGTTAAGCATCAAACCATCACAAACGGCCTCAAATACTCTCTGGCTACAGGTAACTGGGGGGATCAGAAGAAGTCAATGTCTTCCAAGGCAGGAGTATCCCAGGTCTTGAACAGATACACATATGCCTCCACTCTGTCACATCTTCGTCGGTGTAACACTCCTCTAG…
	'AWW544_Laccaria_aff bicolor_USA_IL_KM067820__RPB2_' TTT-CGCATGCTTTTCCGAAAGTTGACCAAGGACGTTTATCGTTATCTACAAAAAgttgctgactttcactcaagtgcc-----atgagacgtattga-tctctct---tcttcagTGCGTCGAGACCCACAAGGAGTTCAACCTTGCCCTTGCAGTTAAGCATCAAACCATCACAAACGGCCTCAAATACTCTCTGGCGACAGGTAACTGGGGGGATCAGAAAAAGTCAATGTCTTCCAAGGCAGGAGTATCTCAGGTCTTGAACAGATACACATATGCATCCACTCTGTCACATCTTCGTCGGTGTAACACTCCTCTGGGGCGCGAAGGCAAGATCGCCAAACC…
	'AWW545_Laccaria_aff ohiensis_USA_IL_JX504106_JX504190_KU685917_' TTTTCGCATGCTTTTCCGAAAGTTGACCAAGGACGTTTATCGTTATCTACAAAAGgttgctgaccttcgctcaagtgccatgagatgagatgtgctga-cccctct---tcttcagTGCGTCGAGACCCACAAGGAGTTCAACCTTGCCCTTGCAGTTAAGCATCAAACCATCACAAACGGCCTCAAATACTCTCTGGCGACAGGTAACTGGGGAGATCAGAAAAAGTCAATGTCTTCCAAAGCAGGAGTATCTCAGGTCTTGAACAGATRCACATATGCATCCACTCTATCACATCTTCGTCGGTGTAACACTCCTCTAGGGCGCGAAGGCA…
	'AWW557_Laccaria__USA_CA_ITS_28S_RPB2_EF1a' TTTCCGCATGCTTTTCCGAAAGTTGAGCAAGGATGTTTATCGTTATCTACAAAAGgttgctgaccttcgctcaagtgcc-----atgagatgtgctga-cccctct---tcttcagTGCGTTGAGACCCACAAGGAGTTCAACCTGGCCCTTGCAGTTAAGCATCAAACCATCACAAACGGCCTCAAATACTCTCTGGCGACAGGTAACTGGGGAGATCAGAAAAAGTCAATGTCTTCCAAGGCAGGAGTATCTCAGGTCTTGAACAGATACACATATGCATCCACTCTATCACATCTTCGTCGGTGTAATACTCCTCTAGGGCGCGAAGGCAAGATCGCCAAACCCCGTCAGTT…
	'AWW567_Laccaria_bicolor_USA_MI_KM067824_KU685765__' ----------------------------------------------------------------------------------------------------------------------------------------------------------------------------------------------------------------------------------------------------------------------------------------------------------------------------------------------------------…
	'AWW572_Laccaria_sp_USA_MI_KM067827_KU685767_KU685921_' TTTCCGTATGCTTTTCCGAAAGTTGACCAAGGACGTTTATCGTTATCTACAAAAGgttgctgaccttcgctcaagtgcc-----atgagatgtgctga-cctctct---tcttcagTGCGTCGAGACCCACAAGGAGTTCAACCTTGCCCTTGCAGTTAAGCATCAAACCATAACAAACGGCCTCAAATACTCTCTGGCGACAGGTAACTGGGGAGATCAGAAAAAGTCAATGTCTTCCAAGGCAGGAGTATCTCAGGTCTTGAACAGATACACATATGCATCAACTCTGTCACATCTTCGTCGGTGTAACACTCCTCTAGGGCGCGAAGGCAAGATCGCCAA…
	'AWW583_Laccaria_laccata_USA_OR_KM067828_KU685768__' ----------------------------------------------------------------------------------------------------------------------------------------------------------------------------------------------------------------------------------------------------------------------------------------------------------------------------------------------------------…
	'AWW590_Laccaria_amethysteo-occidentalis_USA_OR_JX504112_JX504195_KU685923_' TTTCCGCATGCTTTTCCGAAAGTTGAGCAAGGATGTTTATCGTTATCTACAAAAGgttgctgaccttcgctcaagtgcc-----atgagatgtgctga-cccctct---tcttcagTGCGTTGAGACCCACAAGGAGTTCAACCTGGCCCTTGCAGTTAAGCATCAAACCATCACAAACGGCCTCAAATACTCTCTGGCGACAGGTAACTGGGGAGATCAGAAAAAGTCAATGTCTTCCAAGGCAGGAGTATCTCAGGTCTTGAACAGATACACATATGCATCCACTCTRTCACATCTTCGTCGGTGTAATACTCCTCTAGG…
	'AWW591_Laccaria_sp_USA_OR_KM067830_28S_RPB2_' TTTCCGCATGCTTTTCCGAAAGTTGACCAAGGACGTTTATCGTTATCTACAAAAGgttgctgactttcgctcaagtgcc-----atgagacgtgttga-cctctct---tcttcagTGCGTCGAGACCCACAAGGAGTTCAACCTTGCCCTTGCAGTTAAGCATCAAACCATTACAAACGGCCTCAAATACTCTCTGGCGACAGGTAACTGGGGGGATCAGAAAAAGTCAATGTCTTCCAAGGCAGGAGTATCTCAGGTCTTGAACAGATACACATATGCATCCACTCTGTCACATCTTCGTCGGTGTAACACTCCTCTAGGACGCGAAGGCAAGATCGCCAAACCTCGTCA…
	'AWW595_Laccaria_sp_USA_AK_JX504115_JX504198__' ---------------------------------------------------------------------------------------------------------------------------------------------------------------------------------------------------------------------------------------------------------------------------------------------------------------------------------------------------------------…
	'BAP360_Laccaria_negrimarginata TYPE_CHINA_TIBET_JX504120___' -------------------------------------------------------------------------------------------------------------------------------------------------------------------------------------------------------------------------------------------------------------------------------------------------------------------------------------------------…
	'Cripps1625_Laccaria_pseudomontana_TYPE_USA_CO_DQ149871___' ---------------------------------------------------------------------------------------------------------------------------------------------------------------------------------------------------------------------------------------------------------------------------------------------------------------------------------------------------…
	'Cripps1771_Laccaria_pseudomontana_USA_CO_DQ149870___' --------------------------------------------------------------------------------------------------------------------------------------------------------------------------------------------------------------------------------------------------------------------------------------------------------------------------------------------------------…
	'F1061267_Hydnangium_vinaceoavellanea_JAPAN_JX504121___' ------------------------------------------------------------------------------------------------------------------------------------------------------------------------------------------------------------------------------------------------------------------------------------------------------------------------------------------------------…
	'F1098987_Laccaria_bicolor_USA_NY_KM067813_F1098987_RPB2_F1098987' TTTCCGCATGCTTTTCCGAAAGTTGACCAAGGACGTTTATCGTTATCTACAAAAGGTTGCTGACTTTCGCTCAAGTGCC-----ATGAGACGTGTTGA-CCTCT-----TCTTCAGTGCGTCGAGACCCACAAGGAGTTTAACCTTGCCCTTGCAGTTAAGCATCAAACCATCACAAACGGCCTCAAATACTCTCTGGCGACAGGTAACTGGGGGGATCAGAAAAAGTCAATGTCTTCCAAGGCAGGAGTATCTCAGGTCTTGAACAGATACACATATGCATCCACCCTGTCACATCTTCGTCGGTGTAACACTCCTCTAGGGCGCGAAGGC…
	'F1121424_Laccaria_striatula_CHINA_JX504127_JX504207_KU686064_' TTTCCGTATGCTTTTCCGAAAGTTGACCAAGGACGTTTATCGTTATCTACAAAAGGTTGCTGACCTTCGCTCAAGTGCC-----ATGAGATGTGCTGA-CCTCTCT---TCTTCAGTGCGTCGAGACCCACAAGGAGTTCAACCTTGCCCTTGCGGTTAAGCATCAAACCATCACAAACGGCCTCAAATACTCTCTGGCGACAGGTAACTGGGGAGATCAGAAAAAGTCAATGTCTTCCAAGGCAGGAGTATCTCAGGTCTTGAACAGATACACATATGCATCCACTCTGTCACATCTTCGTCGGTGTAACACTCCTCTAGGGCGCGAAGGCAAG…
	'F1123822_Laccaria_amethystea_USA_WI_KU685760_KU685911_KU686071_' TTTCCGCATGCTTTTCCGGAAGTTAACCAAGGACGTTTATCGYTATCTACAAAAGGTTGCTGACCTTCGTTTAAGTGCC-----ATGAGATGTGCTGACCCCTTTT---TTTTCAGTGCGTCGAGACCCACAAGGAGTTCAACCTTGCCCTTGCAGTTAAGCATCAAACCATCACAAATGGCCTCAAATACTCTCTGGCGACAGGTAACTGGGGTGATCAGAAAAAGTCAATGTCTTCCAAGGCAGGAGTATCTCAGGTCTTGAACAGATACACATATGCATCCACCTTGTCACATCTTCGTCGGTGTAACACTCCTCTAGGGCGCGAGGGCA…
	'GMM7020_Laccaria_proxima_RUSSIA_KU685652_KU685795_KU685938_' TTTCCGCATGCTTTTCCGAAAGTTGACCAAGGACGTTTATCGTTATCTACAAAAGGTTGCTGACCTTCGTTCAAGCGCC-----ATGAGATCTGCTGA-CCCTTCT---TTTTCAGTGCGTCGAGGCCCACAAGGAGTTCAACCTTGCCCTTGCAGTTAAGCATCAAACCATCACAAACGGCCTCAAATACTCTCTGGCGACAGGTAACTGGGGAGATCAGAAAAAGTCAATGTCTTCCAAAGCAGGAGTATCTCAGGTTTTGAACAGATACACATATGCATCCACTCTGTCACATCTTCGTCGGTGTAACACTCCTCTAGGGCGCGAAGGCAAGAT…
	'GMM7167_Laccaria_amethystina__KU685655_KU685798__KU686083' ---------------------------------------------------------------------------------------------------------------------------------------------------------------------------------------------------------------------------------------------------------------------------------------------------------------------------------------------------…
	'GMM7584_Laccaria_proxima_RUSSIA_KU685717_KU685858_KU685999_KU686120' TTTCCGCATGCTTTTCCGAAAGTTGACCAAAGACGTTTATCGTTATCTACAAAAGgttgctgatcttcgctcaagtgcc-----atgagatgtgctga-cctctct---ttttcagTGCGTCGAGACCCACAAGGAGTTCAACCTTGCCCTTGCAGTTAAGCATCAAACCATCACAAACGGCCTCAAATACTCTCTGGCGACAGGTAACTGGGGAGATCAAAAAAAGTCAATGTCTTCYAAGGCAGGAGTATCTCAGGTCTTGAACAGATACACATATGCATCCACTCTGTCACATCTTCGTCGGTGTAACACTCCTCTAGGGCGCGAA…
	'GMM7586_Laccaria_striatula_RUSSIA_KM067835_KU685859_KU686000_' TTTCCGTATGCTTTTCCGAAAGTTGACCAAGGACGTTTATCGTTATTTACAAAAGgttgctgaccttcgctcaagtgcc-----atgagatgtgctga-cctctct---tcttcagTGCGTCGAGACCCACAAGGAGTTCAACCTTGCCCTTGCGGTTAAGCATCAAACCATCACAAACGGCCTCAAATACTCTCTGGCGACAGGTAACTGGGGAGATCAGAAAAAGTCAATGTCTTCCAAGGCAGGAGTATCTCAGGTCTTGAACAGATACACATATGCATCCACTCTGTCACATCTTCGTCGGTGTAACACTCCTCTAGGGCGCGAAGGCAAG…
	'GMM7596tibet_Laccaria_salmonicola_CHINA_TIBET_JX504143_JX504218_KU686045_KU686151' TTTCCGCATGCTTTTCCGAAAGTTGACCAAGGACGTTTATCGTTATTTACAAAAGGTTTCTGACCTTCGCTGAAGTGCC-----ATGAGATGTGCTGA-CCCCTCT---TCTTTAGTGCGTTGAGACCCACAAGGAGTTCAACCTTGCCCTTGCAGTTAAGCATCAAACCATCACAAACGGCCTCAAATACTCTCTGGCGACAGGTAATTGGGGAGATCAGAAAAAGTCAATGTCTTCCAAGGCAGGAGTATCTCAGGTCTTGAACAGATACACATATGCGTCCACTCTGTCACATCTTCGTCGGTGTAACACTC…
	'GMM7602Tibet_Laccaria_salmonicola_CHINA_TIBET_GMM7602_28S__' -------------------------------------------------------------------------------------------------------------------------------------------------------------------------------------------------------------------------------------------------------------------------------------------------------------------------------------------------…
	'PRL7587_Laccaria_trullisata__KM067882_JX504247_KU686047_KU686153' TTTCCGTATGCTTTTCCGAAAGTTGAGCAAGGACGTTTATCGTTATCTACAAAAGgttgttgacctttg-tcaagtgcc-----atgagatgtgctga-tccctct---tcttcagTGCGTCGAGACCCACAAGGAGTTCAACCTTGCCCTTGCAGTTAAGCATCAAACCATCACAAACGGCCTCAAATACTCTCTGGCGACAGGTAACTGGGGAGATCAGAAAAAGTCAATGTCTTCCAAGGCAGGAGTATCTCAGGTCTTGAACAGATACACATATGCATCCACTCTGTCACATCTTCGTCGGTGTAACACTCCTCTAGGGCGCGAAGGC…
	'WCG2072_Laccaria_trullisata__KU685749__KU686044_KU686150' TTTCCGTATGCTTTTCCGAAAGTTGAGCAAGGACGTTTATCGTTATCTACAAAAGgttgttgacctttg-tcaagtgcc-----atgagatgtgctga-tccctct---tcttcagTGCGTCGAGACCCACAAGGAGTTCAACCTTGCCCTTGCAGTTAAGCATCAAACCATCACAAACGGCCTCAAATACTCTCTGGCGACAGGTAACTGGGGAGATCAGAAAAAGTCAATGTCTTCCAAGGCAGGAGTATCTCAGGTCTTGAACAGATACACATATGCATCCACTCTGTCACATCTTCGTCGGTGTAACACTCCTCTAGGGCGCGAAGGCAAAATCGC…
	'SB2151_Laccaria_laccata_PORTUGAL_KM067888_28S_RPB2_EF1a' TTTCCGCATGCTTTTCCGAAAGTTGACCAAGGACGTTTATCGTTATCTACAAAAGgttgctgaccttcgctcaagtgcc-----atgagatgtgctga-cccctct---tcttcagTGCGTCGAGACCCACAAGGAGTTCAACCTTGCCCTTGCAGTTAAGCATCAAACCATCACAAACGGCCTCAAATACTCTCTAGCGACAGGTAACTGGGGAGATCAGAAAAAATCAATGTCTTCCAAGGCAGGAGTATCTCAGGTCTTGAACAGATACACATATGCATCTACTCTGTCACATCTTCGTCGGTGTAACACTCCTCTAGGGCGCGAAGGCAAGATAGCC…
	'GMM7038_Laccaria_proxima_RUSSIA_GMM7038_GMM7038_RPB2_GMM7038' TTTCCGCATGCTTTTCCGAAAGTTGACCAAGGACGTTTATCGTTATCTACAAAAGGTTGCTGACCTTCGCTCAAGTGCC-----ATGAGATGTGCTGA-CCCCTCT---TCTTCAGTGCGTCGAGACCCACAAGGAGTTCAACCTTGCCCTTGCAGTTAAGCATCAAACCATCACAAACGGCCTCAAATACTCTCTAGCGACAGGTAACTGGGGAGACCAGAAAAAATCAATGTCTTCCAAGGCAGGAGTATCTCAGGTCTTGAACAGATACACATATGCATCTACTCTGTCACATCTTCGTCGGTGTAACACTCCTCTAGGGCGCGAAGGCAAGA…
	'SB2135_Laccaria_laccata_PORTUGAL_JX504172_JX504249_KU686028_KU686140' TTTCCGCATGCTTTTCCGAAAGTTGACCAAGGACGTTTATCGTTATCTACAAAAGgttgctgaccttcgttcaagtgcc-----atgagatctgctga-cccttct---ttttcagTGCGTCGAGGCCCACAAGGAGTTCAACCTTGCCCTTGCAGTTAAGCATCAAACCATCACAAACGGCCTCAAATACTCTCTGGCGACAGGTAACTGGGGAGATCAGAAAAAGTCAATGTCTTCCAAAGCAGGAGTATCTCAGGTTTTGAACAGATACACATATGCATCCACTCTGTCACATCTTCGTCGGTGTAACACTCCTCTAGGGCGCGA…
	'SB2238_Laccaria_bicolor_PORTUGAL_KM067892_KU685886_KU686030_' TTTCCGCATGCTTTTCCGAAAGTTGACCAAAGACGTTTATCGTTATCTACAAAAGgttggtgacctccgctcaagtgcc-----atgaaatgtgttga-cctctct---ccttcagTGCGTCGAGACCCACAAGGAGTTCAACCTTGCCCTTGCAGTTAAGCATCAAACCATCACAAACGGCCTCAAATACTCTCTGGCGACAGGTAACTGGGGAGATCAGAAAAAGTCAATGTCTTCCAAGGCAGGAGTATCTCAGGTCTTGAACAGATACACATATGCATCCACTCTGTCACATCTTCGTAGGTGTAACACTCCTCTAGGGCGCGAAGGCAAGA…
	'SB2239_Laccaria_bicolor_PORTUGAL_KM067893_KU685887_KU686031_' TTTCCGCATGCTTTTCCGAAAGTTGACCAAAGACGTTTATCGTTATCTACAAAAGgttggtgacctccgctcaagtgcc-----atgaaatgtgttga-cctctct---ccttcagTGCGTCGAGACCCACAAGGAGTTCAACCTTGCCCTTGCAGTTAAGCATCAAACCATCACAAACGGCCTCAAATACTCTCTGGCGACAGGTAACTGGGGAGATCAGAAAAAGTCAATGTCTTCCAAGGCAGGAGTATCTCAGGTCTTGAACAGATACACATATGCATCCACTCTGTCACATCTTCGTAGGTGTAACACTCCTCTAGGGCGCGAAGGCAAGA…
	'GMM6131_Laccaria_alba_CHINA_JX504131_JX504210_KU685930_KU686079' -------------TTCCGAAAGTTGACCAAGGACGTTTTTCGtTATCTACAAAAGGTTGCTGACCTTCGCTCAAGTTTC-----ATGAGATATGCTGA-CCCCTCT---TCTTCAGTGCGTCGAGACCCACAAGGAGTTCAACCTTGCCCTTGCAGTTAAGCATCAAACCATCACAAACGGCCTCAAATACTCTCTGGCGACAGGTAACTGGGGAGATCAGAAAAAGTCAATGTCTTCCAAGGCAGGAGTATCTCAGGTCTTGAACAGATACACATATGCATCCACTCTGTCACATCTTCGTCGGTGTAACACTCCTCTAGGGCGCGAAGGCA…
	'F1120750_Laccaria_alba_CHINA_JX504126_JX504242__' ------------------------------------------------------------------------------------------------------------------------------------------------------------------------------------------------------------------------------------------------------------------------------------------------------------------------------------------------------------…
	'F1133825_Laccaria_proxima_USA_MS_KU686064_KU685786_KU686065_' TTTCCGCATGCTTTTCCGAAAGTTGACCAAGGACGTTTATCGTTATCTACAAAAGGTTGCTGACTTTCRCTCAAGTGCC-----ATGAGACGTRTTGA-YCTCTCT??????????????????????????????????????????????????????????????????????????????????????????????????????????????????????AAGTCAATGTCTTCCAAGGCAGGAGTATCTCAGGTCTTGAACAGATACACATATGCATCCACTCTGTCACATCTYCGTCGGTGTAACACTCCTCTRGGACGCGAAGGCAAGA…
	'F1068333_Laccaria_amethysteooccidentalis_USA_WI_KU685629_KU685773_KU686061_' TTTCCGCATGCTTTTCCGAAAGTTGACCAAGGACGTTTATCGTTATCTACAAAAGGTTGCTGACTTTCACTCAAGTGCC-----ATGAGACGTRTTGA-CCTCTCW---TCTTCAGTGCGTCGAGACCCACAAGGAGTTYAACCTTGCCCTTGCAGTTAAGCATCAAACCATCACAAACGGCCTCAAATACTCTCTGGCGACAGGTAACTGGGGGGATCAGAAAAAGTCAATGTCTTCCAAGGCAGGAGTATCTCAGGTCTTGAACAGATACACATATGCATCCACTCTGTCACATCTTCGTCGGTGTAACACTCCTCTRG…
	'SB2133_Laccaria_laccata_PORTUGAL_KM067887_KU685884_KU686027_KU686139' ATTCCGCATGCTTTTCCGAAAGTTGACTAAGGACGTTTATCGTTATCTGCAAAAGgttgccgaccttcgctcaagtgcc-----atgagatatgctga-cccctct---tcttcagTGCGTCGAGACCCACAAGGAGTTCAACCTTGCCCTTGCAGTTAAGCATCAAACCATCACAAACGGCCTCAAATACTCTCTGGCGACAGGTAACTGGGGAGATCAGAAAAAGTCAATGTCTTCCAAGGCAGGAGTATCTCAGGTCTTGAACAGATACACATATGCATCCACTCTGTCACATCTTCGTCGGTGTAACACTCCTCTAGGGCGCGA…
	'SB2210_Laccaria_laccata_PORTUGAL_KM067890_KU685885_KU686029_KU686141' ATTCCGCATGCTTTTCCGAAAGTTGACTAAGGACGTTTATCGTTATCTGCAAAAGgttgccgaccttcgctcaagtgcc-----atgagatatgctga-cccctct---tcttcagTGCGTCGAGACCCACAAGGAGTTCAACCTTGCCCTTGCAGTTAAGCATCAAACCATCACAAACGGCCTCAAATACTCTCTGGCGACAGGTAACTGGGGAGATCAGAAAAAGTCAATGTCTTCCAAGGCAGGAGTATCTCAGGTCTTGAACAGATACACATATGCATCCACTCTGTCACATCTTCGTCGGTGTAACACTCCTCTAGGGCGCGA…
	'F1123584_Laccaria_ochropurpurea_USA_IL_F1123584_F1123584__' --------------------------------------------------------------------------------------------------------------------------------------------------------------------------------------------------------------------------------------------------------------------------------------------------------------------------------------------------…
	'F1121451_Laccaria_laccata_CHINA_JX504128_JX504208__' ---------------------------------------------------------------------------------------------------------------------------------------------------------------------------------------------------------------------------------------------------------------------------------------------------------------------------------------------------------…
	'AWW585_Laccaria_bicolor_USA_OR_JX504111_JX504194__' ----------------------------------------------------------------------------------------------------------------------------------------------------------------------------------------------------------------------------------------------------------------------------------------------------------------------------------------------------------…
	'GMM7607_Laccaria_bicolorproxima_FRANCE_KM067846_28S_RPB2_EF1a' TTTCCGCATGCTTTTCCGAAAGTTGACCAAGGACGTTTATCGTTATCTACAAAAGgttgctgaccttcgttcaagtgcc-----atgagatctgctga-cccttct---ttttcagTGCGTCGAGGCCCACAAGGAGTTCAACCTTGCCCTTGCAGTTAAGCATCAAACCATCACAAACGGCCTCAAATACTCTCTGGCGACAGGTAACTGGGGAGATCAGAAAAAGTCAATGTCTTCCAAAGCAGGAGTATCTCAGGTTTTGAACAGATACACATATGCATCCACTCTGTCACATCTTCGTCGGTGTAACACTCCTCTAGGGCGYGAAGGCAAG…
	'GMM7612_Laccaria_macrocystidia_FRANCE_KM067847_KU685861_KU686002_KU686122' TTTCCGCATGCTTTTCCGAAAGTTGACTAAGGACGTTTATCGTTATCTACAAAAGgttgctgaccttcgctcgagtgcc-----ttgagatatgctga-cccctct---tctttagTGCGTCGAGACCCACAAGGAGTTCAACCTTGCCCTTGCAGTCAAGCATCAAACCATCACAAATGGTCTCAAATACTCTCTGGCGACAGGTAACTGGGGAGATCAGAAAAAGTCAATGTCTTCCAAGGCAGGAGTATCTCAGGTCTTGAACAGATACACATATGCATCCACTCTGTCACATCTTCGTCGGTGTAACACTCCTCTAGGG…
	'GMM7620_Laccaria_sp_FRANCE_KM067854_28S_RPB2_EF1a' TTTCCGCATGCTTTTCCGAAAGTTGACCAAGGACGTTTATCGTTATCTACAAAAGgtttctgactttcgtttaagtgct-----atgagacgtattga-cctctct---tcttcagTGCGTCGAGACCCATAAGGAGTTCAACCTTGCCCTTGCAGTTAAGCATCAAACCATCACAAACGGCCTCAAATACTCTCTGGCGACAGGTAACTGGGGGGATCAGAAAAAGTCAATGTCTTCCAAGGCAGGAGTATCTCAGGTCTTGAACAGATACACATATGCATCCACTCTGTCACATCTTCGTCGGTGTAACACTCCTCTAGGGCGCGAAGGCAAGATCGCCAAACCT…
	'GMM7621_Laccaria_amethystina_FRANCE_JX504150_JX504224_KU686046_KU686152' TTTCCGCATGCTTTTCCGAAAGCTGTCCAAGGACGTTTATCGTTATCTACAAAAGgttgctgaccttcgtttaagtgcc-----atgagatgtgctga-cgcctaa---tcttcagTGTGTCGAGACCCACAAAGAGTTCAACCTTGCCCTTGCAGTTAAGCATCAAACCATCACAAACGGTCTCAAATACTCTCTGGCGACAGGTAACTGGGGAGATCAGAAAAAGTCAATGTCTTCCAAGGCAGGAGTATCTCAGGTCTTGAACAGATACACATATGCGTCCACTCTGTCACATCTTCGTCGGTGTAACACTCCTTTAGGGCG…
	'GMM7628_Laccaria_proxima?_FRANCE_KM067857_KU685867_KU686008_KU686127' TTTCGGCATGCTTTTCCGAAAGTTGACTAAGGACGTTTATCGTTATCTACAAAAAgttgctgaccttcgctcgagtgcc-----ttgagatatgctga-cccctct---tctttagTGCGTCGAGACCCACAAGGAGTTCAACCTTGCCCTTGCAGTCAAGCATCAAACCATCACAAATGGCCTCAAATACTCTCTGGCGACAGGTAACTGGGGAGATCAGAAAAAGTCAATGTCTTCCAAGGCAGGAGTATCTCAGGTCTTGAACAGATACACTTATGCATCCACTCTGTCACATCTTCGTCGGTGTAACACTCCTCTAGGGCGCGA…
	'GMM7631France_Laccaria_bicolorproxima_FRANCE_KM067858_KU685869_KU686010_KU686129' TTTCCGCATGCTTTTCCGAAAGTTGACCAAAGACGTTTATCGTTATCTACAAAAGgttgctgatcttcgctcaagtgcc-----atgagatgtgctga-cctctct---ttttcagTGCGTCGAGACCCACAAGGAGTTCAACCTTGCCCTTGCAGTTAAGCATCAAACCATCACAAACGGCCTCAAATACTCTCTGGCGACAGGTAACTGGGGAGATCAAAAAAAGTCAATGTCTTCTAAGGCAGGAGTATCTCAGGTCTTGAACAGATACACATATGCATCCACTCTGTCACATCTTCGTCGGTGTAACACTCC…
	'GMM7733_Laccaria_trichodermophora_USA_TX_KM067870JX504157_JX504230_KU686013_' TTTCCGCATGCTTTTCCGAAAGTTGACCAAGGACGTTTATCGTTATCTACAAAAGgttgctgactttcRctcaagtgcc-----atgagacgtRttga-cctctct---tcttcagTGCGTCGAGACCCACAAGGAGTTCAACCTTGCCCTTGCAGTTAAGCATCAAACCATCACAAACGGCCTCAAATACTCTCTGGCGACAGGTAACTGGGGGGATCAGAAAAAGTCAATGTCTTCCAAGGCAGGAGTATCTCAGGTCTTGAACAGATACACATATGCATCCACTCTGTCACATCTYCGTCGGTGTAACACTCCTCTG…
	'HKAS41483_Laccaria_angustilamella_TYPE_CHINA__JX504233__' ----------------------------------------------------------------------------------------------------------------------------------------------------------------------------------------------------------------------------------------------------------------------------------------------------------------------------------------------------…
	'HKAS44062_Laccaria_bicolor_CHINA_JX504159_JX504235_KU686068_' TTTCCGCATGCTTTTTCGAAAGTTGACCAAGGACGTTTATCGTTATCTACAAAAGGTCGCTGACTTTCGCTTAAGTGCC-----ATGAGACGTATTGA-CCTCTCT---TCTTCAGTGCGTCGAGACCCATAAGGAGTTCAACCTTGCCCTTGCAGTTAAGCATCAAACCATCACAAACGGCCTCAAATACTCTCTGGCGACAGGTAACTGGGGGGATCAGAAAAAGTCAATGTCTTCCAAGGCAGGAGTATCTCAGGTCTTGAACAGATACACATATGCATCCACTCTGTCACATCTTCGTCGGTGTAACACTCCTCTAGGGCGCGAAGGCAAGA…
	'HKAS45998_Laccaria_acanthospora_CHINA_TIBET_KU685719_KU685870_KU686069_' TTTTCGCATGCTTTTCCGAAAGTTGACCAAGGACGTTTATCGTTATCTTCAAAAGGTTGCTGAGCTTCGCTCAAGTTCC-----ATGAGATGTGCTGA-CCCCTCT---TCTTCAGTGCGTCGAGACCCACAAGGAGTTCAACCTTGCCCTTGCAGTTAAGCATCAAACCATCACAAACGGCCTCAAATACTCTCTGGCGACAGGTAACTGGGGGGACCAGAAGAAGTCAATGTCTTCCAAGGCGGGAGTATCCCAGGTCTTGAACAGATACACATATGCATCCACTCTGTCACACCTTCGTCGGTGTAACACTCCTCTAGGGCG…
	'HKAS57950_Laccaria_alba_CHINA_TIBET_JX504166_JX504242__' -----------------------------------------------------------------------------------------------------------------------------------------------------------------------------------------------------------------------------------------------------------------------------------------------------------------------------------------------------…
	'HMAS_264310_Laccaria_yunnanensis_CHINA_KX496978___' ----------------------------------------------------------------------------------------------------------------------------------------------------------------------------------------------------------------------------------------------------------------------------------------------------------------------------------------------------------…
	'HMAS_271732_Laccaria_aurantia_CHINA_KX496971___' -------------------------------------------------------------------------------------------------------------------------------------------------------------------------------------------------------------------------------------------------------------------------------------------------------------------------------------------------------------…
	'KH_07192006_1_Laccaria_JP1_USA_IN_KU685720_KU685871_KU686014_' TTTCCGCATGCTTTTCCGAAAGTTGACGAAGGACGTTTATCGTTACCTACAAAAGGTTGCTGACCTTCGCTCAAGTGCT-----ATGAGATGTGCTGA-CCTCTCT---TCTTCAGTGCGTCGAAACCCACAAGGAGTTCAACCTTGCCCTTGCAGTTAAGCACCAAACCATCACAAACGGCCTCAAATACTCTCTGGCGACAGGTAACTGGGGAGATCAGAAAAAATCAATGTCTTCCAAGGCAGGAGTATCTCAGGTCTTGAACAGATACACATATGCATCCACTCTGTCACATCTTCGTCGGTGTAACACCCCCCTAGGGCGCGAAGGCAAG…
	'KH_LA06_002_Laccaria_amethystina_PORTUGAL_KU685759_KU685910_KU686059_KU686162' ----------------------------------------------------------------------------------------------------------------------------------CAAGGAGTTCAACCTTGCCcTTGCAGTTAAGCATCAAACCATCACAAACGGCCTCAAATACTCTCTGGCGACAGGTAACTGGGGAGATCAGAAAAAGTCAATGTCTTCCAAGGCAGGAGTATCTCAAGTCTTGAACAGATACACATATGCATCGACTCTGTCACATCTTCGTCGGTGTAACACTCCTCT…
	'KU962988_Laccaria_japonica_TYPE__KU962988___' ----------------------------------------------------------------------------------------------------------------------------------------------------------------------------------------------------------------------------------------------------------------------------------------------------------------------------------------------------------------…
	'KU962989_Laccaria_moshuijun_TYPE__KU962989___' ---------------------------------------------------------------------------------------------------------------------------------------------------------------------------------------------------------------------------------------------------------------------------------------------------------------------------------------------------------------…
	'LaAM/08/1_Laccaria_amethystina_JGI Genome_ITS_28S_RPB2_EF1a' TTTCCGCATGCTTTTCCGAAAGCTGTCCAAGGACGTTTATCGTTATCTACAAAAGGTTGCTGACCTTCGTTTAAGTGCC-----ATGAGATGTGCTGA-CGCCTAA---TCTTCAGTGTGTCGAGACCCACAAAGAGTTCAACCTTGCCCTTGCAGTTAAGCATCAAACCATCACAAACGGTCTCAAATACTCTCTGGCGACAGGTAACTGGGGAGATCAGAAAAAGTCAATGTCTTCCAAGGCAGGAGTATCTCAGGTCTTGAACAGATACACATATGCGTCCACTCTGTCACATCTTCGTCGGTGTAACACTCCTTTAGGGCGCGAAGGCAAGAT…
	'MB_FB_001101_Laccaria_fulvogrisea_CHINA_JQ670896___' ---------------------------------------------------------------------------------------------------------------------------------------------------------------------------------------------------------------------------------------------------------------------------------------------------------------------------------------------------------…
	'MB_FB_001107_Laccaria_yunnanensis_CHINA_JQ670897___' ---------------------------------------------------------------------------------------------------------------------------------------------------------------------------------------------------------------------------------------------------------------------------------------------------------------------------------------------------------…
	'MB_FB_001109_Laccaria_aurantia_CHINA_JQ681209___' ------------------------------------------------------------------------------------------------------------------------------------------------------------------------------------------------------------------------------------------------------------------------------------------------------------------------------------------------------------…
	'MB_FB_001110_Laccaria_fulvogrisea_CHINA_JQ681210___' ---------------------------------------------------------------------------------------------------------------------------------------------------------------------------------------------------------------------------------------------------------------------------------------------------------------------------------------------------------…
	'PRL3777_Laccaria_ochropurpurea_USA_IL_KU685732_JX504246_KU686024_' ------------------------------GGATGTTTATCGTTATCTACAAAAGGTTGCTGACCTTCGCTCAAGTGCC-----ATGAGATGTGCTGA-CCCCTCT---TCTTCAGTGCGTTGAGACCCACAAGGARTTCAACCTTGCCCTTGCAGTTAAGCATCAAACCATCACAAACGGCCTCAAATACTCTCTGGCGACAGGTAACTGGGGAGATCAGAAAAAGTCAATGTCTTCCAAGGCAGGAGTATCTCAGGTCTTGAACAGATACACATATGCATCCACTCTGTCACATCTTCGTCGGTGTAACACTCCTCTAGGGCGCGAAGG…
	'PRL4777_Laccaria_ochropurpurea_USA_IL_KU685733_KU685883_KU686025_' -------------------------------------------TATCTACAAAAGGTTGCTGACCTTCGCTCAAGTGCC-----aTGGAATGTGCTGA-CCCCTCT---TCTTCAGTGCGTTGAGACCCACAAGGAGTTCAACCTGGCCCTTGCAGTTAAGCATCAAACCATCACAAACGGCCTCAAATACTCTCTGGCGACAGGTAACTGGGGAGATCAGAAAAAGTCAATGTCTTCCAAGGCAGGAGTGTCTCAGGTCTTGAACAGATACACATATGCATCCACTCTGTCACATCTTCGTCGGTGTAACACTCCTCTAGGGCGCGAAGG…
	'S238N_Laccaria _bicolor_USA_OR_DQ179123__XM001873347_XM001873347' TTTCCGCATGCTTTTCCGAAAGTTGACCAAGGACGTTTATCGTTATCTACAAAA-------------------------------------------------------------GTGCGTCGAGACCCATAAGGAGTTCAACCTTGCCCTTGCAGTTAAGCATCAAACCATCACAAACGGCCTCAAATACTCTCTGGCGACAGGTAACTGGGGGGATCAGAAAAAGTCAATGTCTTCCAAGGCAGGAGTATCTCAGGTCTTGAACAGATACACATATGCATCCACTCTGTCACATCTTCGTCGGTGTAACACTCCTCTAGGGCGCGAAGGC…
	'MS_13_Laccaria_rubroalba_CHINA_KX449360___' ------------------------------------------------------------------------------------------------------------------------------------------------------------------------------------------------------------------------------------------------------------------------------------------------------------------------------------------------------------------…
	'MS_28_Laccaria_rubroalba_CHINA_KX449359___' ------------------------------------------------------------------------------------------------------------------------------------------------------------------------------------------------------------------------------------------------------------------------------------------------------------------------------------------------------------------…
	'MS_15_Laccaria_rubroalba_CHINA_KX449358___' ------------------------------------------------------------------------------------------------------------------------------------------------------------------------------------------------------------------------------------------------------------------------------------------------------------------------------------------------------------------…
	'MS_20_Laccaria_rubroalba_CHINA_KX449357___' ------------------------------------------------------------------------------------------------------------------------------------------------------------------------------------------------------------------------------------------------------------------------------------------------------------------------------------------------------------------…
	'DED7419_Laccaria_THAI2_THAILAND_KX513839KX513840_KU685770_KU685925_KU686075' TTTCcGcATGCTTTTCCGAAAGTTGACCAAGGACGTTTATcGTtATTTACAAAAGGTTGCTGAGCTTCGCTGAAGTGCC-----ATAAGATGTGCTGA-CTTWGCT---TCTTCAGTGCGTCGAGACCCACAAGGAGTTTAATCTTGCTCTTGCAGTGAAGCACCAAACCATCACAAACGGCCTCAAATACTCTCTGGCAACAGGTAACTGGGGAGATCAGAAAAAGTCAATGTCTTCCAAGGCAGGGGTATCTCAGGTCTTGAACAGATACACATATGCATCCACTCTGTCACATCTTCGTCGGTGTAACACTCCTCTAG…
	'DED7426_Laccaria_THAI1_THAILAND_KU685628_KU685771_KU685926_KU686076' TTTCCGCATGCTTTTCCGAAAGTTGACCAAGGACGTTTATCGTTATCTACAAAAGGTTGCTGAGCTTTGTCCAACTCCc-----ATGAGATATGCTGA-CCCCTCT---TCTTCAGTGCGTCGAGACCCACAAGGAGTTCAATCTTGCTCTTGCAGTGAAGCACCAAACCATCACAAACGGCCTCAAATACTCTCTGGCGACAGGTAACTGGGGAGATCAGAAAAAGTCAATGTCTTCTAAGGCAGGGGTATCTCAGGTCTTGAACAGATACACATATGCATCCACTCTGTCACACCTTCGTCGGTGTAACACTCCTCTAGGACGTGAA…
	'DED7435_Laccaria_THAI2_THAILAND_KX513841_KU685772_KU686060_ef1a' TTTCCGCATGCTTTTCCGAAAGTTGACCAAGGACGTTTATCGTTATTTACAAAAGGTTGCTGAGCTTCGCTGAAGTGCC-----ATAAGATGTGCTGA-CTTTGCT---TCTTCAGTGCGTCGAGACCCACAAGGAGTTTAATCTTGCTCTTGCAGTGAAGCACCAAACCATCACAAACGGCCTCAAATACTCTCTGGCAACAGGTAACTGGGGAGATCAGAAAAAGTCAATGTCTTCCAAGGCAGGGGTATCTCAGGTCTTGAACAGATACACATATGCATCCACTCTGTCACATCTTCGTCGGTGTAACACTCCTCTAGGACGCGAGGGCA…
	'TWO1166_Laccaria_THAI1_THAILAND_KU685744_KU685895_KU686041_ef1a' TTTCcGCATGCtTTTCCGAAAGTTGACcAAgGACGTTTATCGTTATCTACAAAAGGTTGCTGAGCtTTGTCCAACT-CC-----ATGAGATATGCTGA-CCCCTCT---TCTTCAGTGCGTCGAGACCCACAAGGAGTTCAATCtTGCTCTTGCAGTGAAGCACCAAACCATCACAAACGGCCTCAAATACTCTCTGGCGACAGGTAACTGGGGAGATCAGAAAAAGTCAATGTCTTCTAAGGCAGGGGTATCTCAGGTCTTGAACAGATACACATATGCATCCACTCTGTCACACCTTCGTCGGTGTAACACTCCTCTAGGACGTGAAGGCA…
	'TWO1168_Laccaria_THAI3_THAILAND_KU685745_KU685896_KU686042_KU686146' TTTCCGAaTGCTTTTCCGAAAGTGgACCAAGgATGTTtATCGTTATCtACAAAAGgtTGCTGAGCTTTGCCCAAGTGCC-----ATGAGATGTGCTGA-CCCCTCT---TCTTCAGTGCGTCGAGACCCACAAGGAGTTCAATCTTGCTCTTGCAGTGAAGCACCAAACCATCACAAACGGCCTCAAATACTCTCTGGCGACAGGTAACTGGGGAGATCAGAAGAAGTCAATGTCTTCCAAGGCAGGGGTATCTCAGGTCTTGAACAGATATACATATGCATCCACTCTGTCACATCTTCGTCGATGTAACACTCCTCTAGGACGGGAA…
	'TWO1178_Laccaria_THAI4_THAILAND_KU685746_KU685897_KU686043_KU686147' GTTCCGCATGCTTTtCCGAAAGTtGACcAaGgACGTTtATCGtTATCTACAAAAGgTtGCTGAGCTtCACTCAAGTGcC-----ATGAGATGTGCTGA-CcTCT-----tCtTCAGTGCGTCGAGACCCACAAGGAGTTCAATCTCGCTCtTGCTGTGAAGCACCAAACTATCACAAACGGCCTCAAATACTCTCTGGCCACAGGCAACTGGGGAGATCAGAAAAAGTCGATGTCTTCCAAGGCAGGGGTATCTCAGGTTTTGAACAGATACACATATGCATCCACTCTGTCTCATCTTCGTCGGTGTAACACTCCTCTAGGACGCGAA…
	'TWO1184_Laccaria_THAI6_THAILAND_KU685747_KU685898__KU686148' -------------------------------------------------------------------------------------------------------------------------------------------------------------------------------------------------------------------------------------------------------------------------------------------------------------------------------------------------…
	'TWO1194_Laccaria_THAI5_THAILAND_KU685748_KU685899__KU686149' -------------------------------------------------------------------------------------------------------------------------------------------------------------------------------------------------------------------------------------------------------------------------------------------------------------------------------------------------…
	'TWO1200_Laccaria_THAI3_ThailandAUSTRALIA_KU685743_KU685894_KU686040_ef1a' TTTCCGCATGCTTTTCCGAAAGTTGACTAAGGATGTTTATCGTTATCTACAAAAGGTTGCTGAGCTTTGCCCAAGTGCC-----ATGAGATATGCTGA-CCCCTCT---TCTTCAGTGCGTCGAGACCCACAAGGAGTTCAATCTTGCTCTTGCAGTGAAGCACCAAACCATCACAAACGGCCTCAAATACTCTCTGGCGACAGGTAACTGGGGAGATCAGAAGAAGTCAATGTCTTCCAAGGCAGGGGTATCTCAGGTCTTGAACAGATATACATATGCATCCACTCTGTCACATCTTCGTCGATGTAACACTCCTCTAGGAC…
	'TWO319_Laccaria_montana __DQ149862___' -----------------------------------------------------------------------------------------------------------------------------------------------------------------------------------------------------------------------------------------------------------------------------------------------------------------------------------------------------------------------…
	'TWO591_Laccaria_montana __DQ149865___' -----------------------------------------------------------------------------------------------------------------------------------------------------------------------------------------------------------------------------------------------------------------------------------------------------------------------------------------------------------------------…
	'DKP303_Laccaria_violaceotincta_INDIA_MK141034___' ------------------------------------------------------------------------------------------------------------------------------------------------------------------------------------------------------------------------------------------------------------------------------------------------------------------------------------------------------------…
	'ASIS24249_Laccaria_murina_KOREA_MG519552_MG519592_MG551625_MG551658' -----------------------------------------------------------------------------------------------------------------------------------------------------------------------------------------------------------------------------------------------------------------------------------------------------------------------------------------…
	'SFC20120919-81_Laccaria_vinaceoavellanea_KOREA_MG519534_MG519577_MG551609_' ----------------------------------------------------------------------------------------------------------------------------------------------------------------------------------------------------------------------------------------------------------------------------------------------------------------------------------…
	'SFC20150810-10_Laccaria_vinaceoavellanea_KOREA_MG519539_MG519580_MG551614_MG551646' --------------------------------------------------------------------------------------------------------------------------------------------------------------------------------------------------------------------------------------------------------------------------------------------------------------------------…
	'TPML20120912-40_Laccaria_araneosa_KOREA_MG519548_MG519588_MG551621_MG551654' ---------------------------------------------------------------------------------------------------------------------------------------------------------------------------------------------------------------------------------------------------------------------------------------------------------------------------------…
	'SFC20130917-21_Laccaria_araneosa_KOREA_MG519549_MG519589_MG551622_MG551655' ----------------------------------------------------------------------------------------------------------------------------------------------------------------------------------------------------------------------------------------------------------------------------------------------------------------------------------…
	'SFC20120919-05_Laccaria_parva_KOREA_MG519529_MG519573_MG551604_MG551640' -------------------------------------------------------------------------------------------------------------------------------------------------------------------------------------------------------------------------------------------------------------------------------------------------------------------------------------…
	'ASIS21282_Laccaria_parva_KOREA_MG519526_MG519571_MG551601_MG551638' ------------------------------------------------------------------------------------------------------------------------------------------------------------------------------------------------------------------------------------------------------------------------------------------------------------------------------------------…
	'SFC20150902-17_Laccaria_torosa_KOREA_MG519561_MG519598_MG551631_MG551664' ------------------------------------------------------------------------------------------------------------------------------------------------------------------------------------------------------------------------------------------------------------------------------------------------------------------------------------…
	'SFC20121010-51_Laccaria_versiforma_KOREA_MG519555_MG519593_MG551626_MG551659' --------------------------------------------------------------------------------------------------------------------------------------------------------------------------------------------------------------------------------------------------------------------------------------------------------------------------------…
	'SFC20120926-01_Laccaria_versiforma_KOREA_MG519556_MG519594_MG551627_MG551660' --------------------------------------------------------------------------------------------------------------------------------------------------------------------------------------------------------------------------------------------------------------------------------------------------------------------------------…
	'F1102432_Laccaria_amethystea_COSTA_RICA_KU685638_KU685781_KU686062_' TTTCCGCATGCTTTTCCGAAAGTTGACMAaGGATGTTTATCGTTATTTACAAAAGGTTGCTGACCTTCGTTCAAGTGCC-----ATGARATGTGCTGA-CCCCTCT---TCTTCAGTGCGTCGAGACCCACAAGGAGTTCAACCTTGCCCTTGCAGTTAAGCATCAAACCATCACAAACGGCCTCAAATACTCTCTGGCGACCGGWAACTGGGGAGATCARAAAAAGTCAATGTCTTCCAAGGCAGGAGTATCCCAGGTCTTGAACAGATACACATATGCATCCACTCTGTCACATCTTCGTCGGTGTAACACTCCTCTAGGGCGCGAA…
	'F1102433_Laccaria_gomezii_COSTA_RICA__F1102433_RPB2_' TTTCCGCATGCTGTTCCGAAAGTTGACCAAGGACGTTTATCGTTATCTACAAAAGGTTGCTGACTTTCGCTCAAGTGCC-----ATGAGACATGTTGA-CCTCTCT---TCTTCAGTGCGTCGAGACCCACAAGGAGTTCAACCTTGCCCTTGCAGTTAAGCATCAAACCATTACAAACGGCCTCAAATACTCTCTGGCGACAGGTAACTGGGGGGATCAGAAAAAGTCAATGTCTTCCAAGGCAGGAGTATCTCAGGTCTTGAACAGATACACATATGCATCCACTCTGTCACATCTCCGTCGGTGTAACACTCCTCTAGGACGCGAAGGCAAGATCGCCAAG…
	'F1102471_Laccaria_major_COSTA_RICA_F1102471___' --------------------------------------------------------------------------------------------------------------------------------------------------------------------------------------------------------------------------------------------------------------------------------------------------------------------------------------------------------------…
	'F1104722_Laccaria_calospora_COSTA_RICA_KU685639_KU685782__' --------------------------------------------------------------------------------------------------------------------------------------------------------------------------------------------------------------------------------------------------------------------------------------------------------------------------------------------------…
	'F1111951_Laccaria_trichodermophora_COSTA_RICA_KU685640_KU685784_KU686063_' TTTCCGCATGCTTTTCCGAAAGTTGACCAAGGACGTTTATCGTTATCTACAAAAGGTTGCTGACTTTCGCTCAAGTGCC-----ATGAGACGTGTTGA-CCTCTCT---TCTTCAGTGCGTCGAGACCCACAAGGAGTTTAACCTTGCCCTTGCAGTTAAGCATCAAACCATTACAAACGGCCTCAAATACTCTCTGGCGACAGGTAACTGGGGGGATCAGAAAAAGTCAATGTCTTCCAAGGCAGGAGTATCTCAGGTCTTGAACAGATACACATATGCATCCACTCTGTCACATCTCCGTCGGTGTAACACTCCTCTAGGA…
	'F1112018_Laccaria_amethystina_COSTA_RICA_F1112018___' --------------------------------------------------------------------------------------------------------------------------------------------------------------------------------------------------------------------------------------------------------------------------------------------------------------------------------------------------------…
	'GMM6012_Laccaria_major_COSTA_RICA_KU685758_KU685909_KU686057_' TTTCCGCATGCTTTTCCGGAAGTTGACCAAGGACGTCTATCGTTATTTACAAAAGGTTGGTGACCTTCGCTCAAGTGTC-----ATGAGATGTGCTGA-CCTC------TCTTCAGTGCGTCGAGACCCACAAGGAGTTCAATCTTGCCCTTGCAGTTAAGCATCAAACTATCACAAACGGTCTCAAATACTCTCTGGCGACAGGTAACTGGGGAGATCAGAAAAAATCAATGTCTTCCAAGGCAGGAGTCTCTCAGGTCTTGAACAGATACACATATGCATCCACTCTGTCACATCTTCGTCGGTGTAACACTCCTCTAGGGCGCGAAGGCAAG…
	'GMM6013_Laccaria_ohiensis_COSTA_RICA_GMM6013_GMM6013_GMM6013_GMM6013' TTTCCGCATGCTTTTCCGAAAGTTGACGAAGGATGTTTATCGTTATCTACAAAAGGTTGTTGACCTTCGTTCGAGTGTC-----ATGAGATGTGCTGA-CCTCTCT---TCTTCAGTGCGTCGAGACCCACAAGGAGTTCAACCTTGCCCTTGCAGTTAAGCATCAAACCATCACAAACGGCCTCAAATACTCTCTGGCGACAGGTAACTGGGGAGATCAGAAAAAGTCAATGTCTTCCAAGGCAGGAGTATCTCAGGTCTTGAACAGATACACATATGCATCCACTCTGTCACATCTTCGTCGGTGTAACACTCCTCTAGGGCGCGA…
	'GMM6019_Laccaria_major_COSTA_RICA_KU685757_KU685908_KU686056_KU686160' TTTCCGCATGCTTTTCCGAAAGTTGACCAAGGACGTCTATCGTTATTTACAAAAGGTTGTTGACCTTCGCTCAAGTGTC-----ATGAGATGTGCTGA-CCTC------TCTTCAGTGCGTCGAGACCCACAAGGAGTTCAATCTTGCCCTTGCAGTTAAGCATCAAACTATCACAAACGGCCTCAAATACTCTCTGGCGACAGGTAACTGGGGAGATCAGAAAAAATCAATGTCTTCCAAGGCAGGAGTCTCTCAGGTCTTGAACAGATACACATATGCATCCACTCTGTCACATCTTCGTCGGTGTAACACTCCTCTAGGGCGCG…
	'GMM6020_Laccaria_major_COSTA_RICA_GMM6020_GMM6020__' ---------------------------------------------------------------------------------------------------------------------------------------------------------------------------------------------------------------------------------------------------------------------------------------------------------------------------------------------------------…
	'GMM7173_Laccaria_gomezii__GMM7173_GMM7173_RPB2_GMM7173' TTTCcGCATGCTGTtCcGAAAGTtGACcAaGgACGTTtATCGTTATCTACAAAAGGTTGCTGACTTTCGCTCAAGTGCC-----ATGAGACATGTTGA-CCTCTCT---TCTTCAGTGCGTCGAGACCCACAAGGAGTTCAACCTTGcCCTTGCAGTTAAGCATCAAACCATTACAAACGGCCTCAAATACTCTCTGGCGACAGGTAACTGGGGGGATCAGAAAAAGTCAATGTCTTCCAAGGCAGGAGTATCTCAGGTCTTGAACAGATACACATATGCATCCACTCTGTCACATCTCCGTCGGTGTAACACTCCTCTAGGACGCGAAGGCAAGATCGCCA…
	'GMM6021_Laccaria_gomezii__GMM6021___' ------------------------------------------------------------------------------------------------------------------------------------------------------------------------------------------------------------------------------------------------------------------------------------------------------------------------------------------------------------------------…
	'GMM6022_Laccaria_gomezii__KU685644___' -----------------------------------------------------------------------------------------------------------------------------------------------------------------------------------------------------------------------------------------------------------------------------------------------------------------------------------------------------------------------…
	'GMM6023_Laccaria_ohiensis_COSTA_RICA_GMM6023_GMM6023_RPB2_GMM6023' TTTCCGCATGCTTTTCCGAAAGTTGACCAAGGACGTTTATCGTTATCTACAAAAGGTTGCTGACCTTCGCTCAAGTGTC-----ATGAGATGTGCTGA-CCTCTCT---TCTTCAGTGCGTCGAGACCCACAAGGAGTTCAACCTTGCCCTTGCAGTTAAGCATCAAACCATCACAAACGGCCTCAAATATTCCCTGGCGACAGGTAACTGGGGAGATCAGAAAAAGTCAATGTCTTCCAAGGCAGGAGTATCTCAGGTCTTGAACAGATACACATATGCATCCACTCTGTCACATCTTCGTCGGTGTAACACTCCTCTAGGGCGCGAAGG…
	'GMM6585_Laccaria_sp_COSTA_RICA_KU685647_KU685791_KU685933_' TTtCCGCAtGcTTTTCcGAAAGTTGACCAAGGACGTtATTcGTTATcTACAAAaGGTtGCTGACcTTtGcTCACGTgCC-----ATGAgATGCGCTAA-CCTCTCT---TcTACAGTgCGTtGAGACCCaCAAGGAGTTCAACCTTGCTCTTGCAGTTAAGCATCAAACCATCACAAACGGCCTCAAaTACTCTCTGGCGACAGGCAACtGGGGGGATCAGAAAAAGTCAATGTCCTCAAAGGCAGGAGTATCTCAGGTCTTGAACAGATACACATATGCATCCACTCTGTCACATCTTCGTCGGTGTAACACTCCTCTAGGGCGTGAAGGCAAGATC…
	'SYC109_Laccaria_stellata_PANAMA_KP877340___' -----------------------------------------------------------------------------------------------------------------------------------------------------------------------------------------------------------------------------------------------------------------------------------------------------------------------------------------------------------------…
	'SYC702_Laccaria_stellata_PANAMA_KP877339___' -----------------------------------------------------------------------------------------------------------------------------------------------------------------------------------------------------------------------------------------------------------------------------------------------------------------------------------------------------------------…
	'DM121_Laccaria_squarrosa_MEXICO_MF669960_MF669967__' ---------------------------------------------------------------------------------------------------------------------------------------------------------------------------------------------------------------------------------------------------------------------------------------------------------------------------------------------------------…
	'DM63_Laccaria_squarrosa_TYPE_MEXICO_MF669958_MF669965__' -----------------------------------------------------------------------------------------------------------------------------------------------------------------------------------------------------------------------------------------------------------------------------------------------------------------------------------------------------…
	'DM93_Laccaria_squarrosa_MEXICO_MF669959_MF669966__' ----------------------------------------------------------------------------------------------------------------------------------------------------------------------------------------------------------------------------------------------------------------------------------------------------------------------------------------------------------…
	'VB4678_Laccaria_roseoalbescens_MEXICO_KJ590509_KJ590510__' ---------------------------------------------------------------------------------------------------------------------------------------------------------------------------------------------------------------------------------------------------------------------------------------------------------------------------------------------------…
	'PG03_Laccaria _roseoalbescens_MEXICO_KJ874329_KJ874332__' ----------------------------------------------------------------------------------------------------------------------------------------------------------------------------------------------------------------------------------------------------------------------------------------------------------------------------------------------------…
	'LM5042_Laccaria _roseoalbescens_MEXICO_KJ874327_KJ874330__' --------------------------------------------------------------------------------------------------------------------------------------------------------------------------------------------------------------------------------------------------------------------------------------------------------------------------------------------------…
	'LM5099_Laccaria _roseoalbescens_MEXICO_KJ874328_KJ874331__' --------------------------------------------------------------------------------------------------------------------------------------------------------------------------------------------------------------------------------------------------------------------------------------------------------------------------------------------------…
	'VB4677_Laccaria _roseoalbescens_MEXICO_KJ590508_KJ590511__' --------------------------------------------------------------------------------------------------------------------------------------------------------------------------------------------------------------------------------------------------------------------------------------------------------------------------------------------------…
	'GMM6016_Laccaria_ohiensis_COSTA_RICA_GMM6016_GMM6016_GMM6016_GMM6016' TTTCCGCATGCTTTTTCGAAAGTTGACCAAGGACGTTTATCGTTATCTACAAAAGGTTGCTGACCTTYGCTCAAGTGCC-----ATGAGATGTGCTGA-CCTCTCT---TCTTCAGTGCGTCGAGACCCACAAGGAGTTCAACCTTGCCCTTGCAGTTAAGCATCAAACTATCACAAACGGCCTCAAATACTCTCTGGCGACAGGYAACTGGGGAGATCAAAAAAAGTCAATGTCTTCTAAGGCAGGAGTATCTCAGGTCTTGAACAGATACACATATGCATCCACTCTGTCACATCTTCGTCGGTGTAACACTCCYCTAGGGCGCGA…
	'Corrales_27_Laccaria_stellata_PANAMA_ITS_28S_RPB2_' ----------------------------------------------------------------------------------------------------------------------------------------------------------------------------------------------------------------------------------------------------------------------------------------------------------------------------------------------------------…
	'Corrales_576_Laccaria_stellata_PANAMA_ITS___' ----------------------------------------------------------------------------------------------------------------------------------------------------------------------------------------------------------------------------------------------------------------------------------------------------------------------------------------------------------------…
	'Corrales_467_Laccaria_PAN1_PANAMA_ITS___' --------------------------------------------------------------------------------------------------------------------------------------------------------------------------------------------------------------------------------------------------------------------------------------------------------------------------------------------------------------------…
	'Corrales_547_Laccaria_PAN1_PANAMA_ITS___' --------------------------------------------------------------------------------------------------------------------------------------------------------------------------------------------------------------------------------------------------------------------------------------------------------------------------------------------------------------------…
	'Corrales_423_Laccaria_PAN1_PANAMA_ITS1F___' ------------------------------------------------------------------------------------------------------------------------------------------------------------------------------------------------------------------------------------------------------------------------------------------------------------------------------------------------------------------…
	'Corrales_595_Laccaria_PAN1_PANAMA_ITS4B_28S_6f_EF1a' ---------------------------------------------------------------------------------------------------------------------------------------------------------------------------------------------------------------------------------------------------------------------------------------------------------------------------------------------------------…
	'Corrales_646_Laccaria_PAN2_PANAMA_ITS_28S__2218R' ------------------------------------------------------------------------------------------------------------------------------------------------------------------------------------------------------------------------------------------------------------------------------------------------------------------------------------------------------------…
	'Corrales_543_Laccaria_PAN2_PANAMA_ITS_28S_RPB2_EF1a' ---------------------------------------------------------------------------------------------------------------------------------------------------------------------------------------------------------------------------------------------------------------------------------------------------------------------------------------------------------…
	'Corrales_457_Laccaria_PAN2_PANAMA_ITS___' --------------------------------------------------------------------------------------------------------------------------------------------------------------------------------------------------------------------------------------------------------------------------------------------------------------------------------------------------------------------…
	'Corrales_571_Laccaria_PAN2_PANAMA_ITS_28S__' -----------------------------------------------------------------------------------------------------------------------------------------------------------------------------------------------------------------------------------------------------------------------------------------------------------------------------------------------------------------…
	'Corrales_397_Laccaria_PAN2_PANAMA_ITS___' --------------------------------------------------------------------------------------------------------------------------------------------------------------------------------------------------------------------------------------------------------------------------------------------------------------------------------------------------------------------…
	'Corrales_262_Laccaria_PAN2_PANAMA_ITS___' --------------------------------------------------------------------------------------------------------------------------------------------------------------------------------------------------------------------------------------------------------------------------------------------------------------------------------------------------------------------…
	'Ovrebo5293_Laccaria_PAN2_PANAMA_ITS___' ----------------------------------------------------------------------------------------------------------------------------------------------------------------------------------------------------------------------------------------------------------------------------------------------------------------------------------------------------------------------…
	'Corrales_268_Laccaria_PAN3_PANAMA_ITS_28S_6F_EF1a' -----------------------------------------------------------------------------------------------------------------------------------------------------------------------------------------------------------------------------------------------------------------------------------------------------------------------------------------------------------…
	'Corrales_25_Laccaria_PAN4_PANAMA_ITS___' ---------------------------------------------------------------------------------------------------------------------------------------------------------------------------------------------------------------------------------------------------------------------------------------------------------------------------------------------------------------------…
	'Corrales_74_Laccaria_PAN4_PANAMA_ITS4B___' -------------------------------------------------------------------------------------------------------------------------------------------------------------------------------------------------------------------------------------------------------------------------------------------------------------------------------------------------------------------…
	'Corrales_75_Laccaria_PAN4_PANAMA_ITS4B___' -------------------------------------------------------------------------------------------------------------------------------------------------------------------------------------------------------------------------------------------------------------------------------------------------------------------------------------------------------------------…
	'Corrales_274_Laccaria_roseoalbescens2_PANAMA_ITS_LROR__EF1a' -------------------------------------------------------------------------------------------------------------------------------------------------------------------------------------------------------------------------------------------------------------------------------------------------------------------------------------------------…
	'Corrales_70_Laccaria_roseoalbescens2_PANAMA_ITS_28S__EF1a' ---------------------------------------------------------------------------------------------------------------------------------------------------------------------------------------------------------------------------------------------------------------------------------------------------------------------------------------------------…
	'Ovrebo5332_Laccaria_roseoalbescens1_PANAMA_ITS_28S__EF1a' ----------------------------------------------------------------------------------------------------------------------------------------------------------------------------------------------------------------------------------------------------------------------------------------------------------------------------------------------------…
	'Corales_676A_Laccaria__PANAMA__28S__' ------------------------------------------------------------------------------------------------------------------------------------------------------------------------------------------------------------------------------------------------------------------------------------------------------------------------------------------------------------------------…
	'GMM7402_Laccaria_Q1_AUSTRALIA_QL_KU685688_KU685832_KU685974_KU686106' TTTCCGTATGCTTTTCCGGAAATTAACCAAGGATGTCTATCGTTATTTACAAAAGGTTGCTTCGCTTCGCTTGGGCGTC-------GTGATATGCTGA-TCTTTCA---TTTTAAGTGTGTCGAGACTCACAAAGAGTTCAACCTTGCTCTCGCCGTCAAGCATCAAACCATCACAAATGGCCTCAAATACTCTCTAGCAACAGGGAACTGGGGAGATCAGAAGAAATCAATGTCTTCTAAAGCAGGAGTATCTCAGGTCTTGAACAGATACACATATGCCTCGACTTTGTCACATCTTCGTCGATGTAACACTCCTTTAGGGCGCGA…
	'GMM7403_Laccaria_Q1_AUSTRALIA_QL_KU685689_KU685833_KU685975_KU686107' TTTCCGTATGCTTTTCCGGAAATTAACCAAGGATGTCTATCGTTATTTACAAAAGGTTGCTTCGCTTCGCTTGGGCGTC-------GTGATATGCTGA-TCTTTCA---TTTTAAGTGTGTCGAGACTCACAAAGAGTTCAACCTTGCTCTCGCCGTCAAGCATCAAACCATCACAAATGGCCTCAAATACTCTCTAGCAACAGGGAACTGGGGAGATCAGAAGAAATCAATGTCTTCTAAAGCAGGAGTATCTCAGGTCTTGAACAGATACACATATGCCTCGACTTTGTCACATCTTCGTCGATGTAACACTCCTTTAGGGCGCGA…
	[EF1a NCHAR=1008]
	'A0051_Laccaria_sp_JAPAN_KU685613___' -------------------------------------------------------------------------------------------------------------------------------------------------------------------------------------------------------------------------------------------------------------------------------------------------------------------------------------------------------------------------…
	'A0544_Laccaria_japonica_JAPAN_JN942802_JN939755_JN993509_' ---------------------------------------------------------------------------------------------------------------------------------------------------------------------------------------------------------------------------------------------------------------------------------------------------------------------------------------------------…
	'A0578_Laccaria_japonica_JAPAN_JN942783___' -------------------------------------------------------------------------------------------------------------------------------------------------------------------------------------------------------------------------------------------------------------------------------------------------------------------------------------------------------------------…
	'A2986_Laccaria_vinaceoalvanea_JAPAN_JN942810_JN939738_JN993520_' ---------------------------------------------------------------------------------------------------------------------------------------------------------------------------------------------------------------------------------------------------------------------------------------------------------------------------------------------…
	'A2987_Laccaria_sp_JAPAN_JN942786_JN939739_JN993521_' ---------------------------------------------------------------------------------------------------------------------------------------------------------------------------------------------------------------------------------------------------------------------------------------------------------------------------------------------------------…
	'A3344_Laccaria_amethystina_CHINA_KU685627___' ----------------------------------------------------------------------------------------------------------------------------------------------------------------------------------------------------------------------------------------------------------------------------------------------------------------------------------------------------------------…
	'ALB183_Laccaria_amethystina_CHINA_TIBET_JX504092_JX504176_KU686058_KU686161' ---------------------------------------------------------------------------------------------------------------------------------------------------------------------------------------------------ATCTCA-TGCAGTGGAGCGAGGATCGTTTCAACGAAATCGTCAAGGAGACGTCAaCCTTCATCAAGAAGGTTGGTTACAACCCCAAGGCCGTTGCCTTTGTCCCTATTTCCGGCTGGCACGGTGAC…
	'AWW251_Laccaria__MALAYSIA_JX504093_JX504177__' ---------------------------------------------------------------------------------------------------------------------------------------------------------------------------------------------------------------------------------------------------------------------------------------------------------------------------------------------------------------…
	'AWW438_Laccaria_alba_CHINA_JX504094_JX504178_KU685912_KU686072' CTGCGCCATTCTCATCATTGCTGGTGGCACTGGTGAGTTCGAGGCTGGTATCTCCAAGGATGGCCAGACCCGCGAGCACGCCCTCCTCGCTTTCACCCTCGGTGTGCGGCAACTCATCGTTGCCGTCAACAAGATGGACACCACTAAGGTAAGAAACGTTCCAC-CTATAGTTAGGCTTCTTACACATTCTCATCATCTCA-TGTAGTGGAGCGAGGACCGTTTCAACGAAATTATCAAGGAGACGTCAACCTTCATCAAGAAGGTTGGTTACAACCCAAAGGCTGTTGCCTTTGTCCCTATTTCCGGCTGGCACGGCGACAACATGTTGGAGG…
	'AWW446_Laccaria_montana_CHINA_JX504097_JX504181_KU686054_KU686157' TTGCGCCATTCTCATCATTGCTGCTGGTACTGGTGAGTTCGAGGCTGGTATCTCCAAAGATGGCCAGACCCGCGAGCACGCTCTCCTCGCTTTCACCCTCGGTGTGCGGCAACTCATCGTTGCCGTCAACAAGATGGACACCACTAAGGTAAGAAACGTTTCAC-TTATAGTTAGGCTTCTTGCACATTCTCATCATCTCA-TGTAGTGGAGCGAGGACCGTTTCAACGAAATCATCAAGGAGACGTCAACCTTCATCAAGAAGGTTGGTTACAACCCCAAGGCCGTTGCCTTTGTCCCTATTTCCGGCTGGCACGGTGACAACATGTTGG…
	'AWW463_Laccaria_himalayensis_CHINA_JX504098_JX504182_KU685913_' ----------------------------------------------------------------------------------------------------------------------------------------------------------------------------------------------------------------------------------------------------------------------------------------------------------------------------------------------…
	'AWW465_Laccaria_bullipellis TYPE_CHINA_JX504100_JX504184_KU685914_' ------------------------------------------------------------------------------------------------------------------------------------------------------------------------------------------------------------------------------------------------------------------------------------------------------------------------------------------…
	'AWW484_Laccaria_himalayensis TYPE_CHINA_JX504101_JX504185_KU685915_' -----------------------------------------------------------------------------------------------------------------------------------------------------------------------------------------------------------------------------------------------------------------------------------------------------------------------------------------…
	'AWW485_Laccaria_acanthospora TYPE_CHINA_JX504102_JX504186_KU685916_KU686073' CTGCGCCGTTCTCATCATTGCTGGTGGTACTGGTGAGTTCGAGGCTGGAWTCTCCAAGGATGGCCAGACCCGCGAGCACGCTCTCCTCGCTTTCACCCTCGGTGTGCGGCAACTCATCGTTGCCGTCAACAAGATGGACACCACTAAGGTAACAAACGTTTCAT-TCATAGTTAGGCTTTTTGCACATTCTCATCATCCCA-TGTAGTGGAGCGAGGACCGTTTCAACGAAATCATCAAGGAGACGTCAACCTTCATCAAGAAGGTTGGTTACAACCCAAAGGCCGTTGCCTTTGTCCCTATTTCCGGCTGGCACGGTGAC…
	'AWW544_Laccaria_aff bicolor_USA_IL_KM067820__RPB2_' ----------------------------------------------------------------------------------------------------------------------------------------------------------------------------------------------------------------------------------------------------------------------------------------------------------------------------------------------------------…
	'AWW545_Laccaria_aff ohiensis_USA_IL_JX504106_JX504190_KU685917_' ---------------------------------------------------------------------------------------------------------------------------------------------------------------------------------------------------------------------------------------------------------------------------------------------------------------------------------------------…
	'AWW557_Laccaria__USA_CA_ITS_28S_RPB2_EF1a' CTGCGCCATTCTCATCATTGCTGGTGGTACTGGTGAGTTCGAGGCTGGTATCTCCAAGGATGGCCAGACCCGCGAGCACGCTCTCCTCGCTTTCACCCTCGGTGTGCGGCAACTCATCGTTGCCGTCAACAAGATGGACACCACCAAGGTAAGAAACTTTTGAC-TTTTAGTTAGGCTTCTTTCACATTCTCATCATCTCA-TGTAGTGGAGTGAGGACCGTTTCAACGAAATCATCAAGGAGACGTCAACCTTCATCAAGAAGGTTGGTTACAACCCCAAGGCCGTTGCCTTTGTCCCTATTTCCGGCTGGCACGGTGACAACATGTTGGAGGAGTCCCCTAAGTGAGCATTC-…
	'AWW567_Laccaria_bicolor_USA_MI_KM067824_KU685765__' ----------------------------------------------------------------------------------------------------------------------------------------------------------------------------------------------------------------------------------------------------------------------------------------------------------------------------------------------------------…
	'AWW572_Laccaria_sp_USA_MI_KM067827_KU685767_KU685921_' -------------------------------------------------------------------------------------------------------------------------------------------------------------------------------------------------------------------------------------------------------------------------------------------------------------------------------------------------------…
	'AWW583_Laccaria_laccata_USA_OR_KM067828_KU685768__' ----------------------------------------------------------------------------------------------------------------------------------------------------------------------------------------------------------------------------------------------------------------------------------------------------------------------------------------------------------…
	'AWW590_Laccaria_amethysteo-occidentalis_USA_OR_JX504112_JX504195_KU685923_' ----------------------------------------------------------------------------------------------------------------------------------------------------------------------------------------------------------------------------------------------------------------------------------------------------------------------------------…
	'AWW591_Laccaria_sp_USA_OR_KM067830_28S_RPB2_' ----------------------------------------------------------------------------------------------------------------------------------------------------------------------------------------------------------------------------------------------------------------------------------------------------------------------------------------------------------------…
	'AWW595_Laccaria_sp_USA_AK_JX504115_JX504198__' ---------------------------------------------------------------------------------------------------------------------------------------------------------------------------------------------------------------------------------------------------------------------------------------------------------------------------------------------------------------…
	'BAP360_Laccaria_negrimarginata TYPE_CHINA_TIBET_JX504120___' -------------------------------------------------------------------------------------------------------------------------------------------------------------------------------------------------------------------------------------------------------------------------------------------------------------------------------------------------…
	'Cripps1625_Laccaria_pseudomontana_TYPE_USA_CO_DQ149871___' ---------------------------------------------------------------------------------------------------------------------------------------------------------------------------------------------------------------------------------------------------------------------------------------------------------------------------------------------------…
	'Cripps1771_Laccaria_pseudomontana_USA_CO_DQ149870___' --------------------------------------------------------------------------------------------------------------------------------------------------------------------------------------------------------------------------------------------------------------------------------------------------------------------------------------------------------…
	'F1061267_Hydnangium_vinaceoavellanea_JAPAN_JX504121___' ------------------------------------------------------------------------------------------------------------------------------------------------------------------------------------------------------------------------------------------------------------------------------------------------------------------------------------------------------…
	'F1098987_Laccaria_bicolor_USA_NY_KM067813_F1098987_RPB2_F1098987' -----------------------------------------------------------------------------------------------------------------------------------------------------TAAGAAAAGTTTCAC-TTATAGTTAGGCTTCTTYCACATGCTCATCACCTCA-TGCAGTGGAGCGAGGACCGTTTCAACGAAATTATCAAGGAGACGTCAAGCTTCATCAAGAAGGTTGGTTACAACCCCAAGGCCGTTGCCTTTGTTCCTATTTCCGGCTGGCACGGTGACAACATGTTGGA…
	'F1121424_Laccaria_striatula_CHINA_JX504127_JX504207_KU686064_' -----------------------------------------------------------------------------------------------------------------------------------------------------------------------------------------------------------------------------------------------------------------------------------------------------------------------------------------------…
	'F1123822_Laccaria_amethystea_USA_WI_KU685760_KU685911_KU686071_' ---------------------------------------------------------------------------------------------------------------------------------------------------------------------------------------------------------------------------------------------------------------------------------------------------------------------------------------------…
	'GMM7020_Laccaria_proxima_RUSSIA_KU685652_KU685795_KU685938_' -------------------------------------------------------------------------------------------------------------------------------------------------------------------------------------------------------------------------------------------------------------------------------------------------------------------------------------------------…
	'GMM7167_Laccaria_amethystina__KU685655_KU685798__KU686083' --------------------------------------------------------------------------AGCACGCTCTCCTCGCTTTCACCCTCGGTGTGCGGCAACTCATCGTTGCCGTCAACAAGATGGACACCACCAAGGTAAGAAACTTTTGAC-TTATAGCCAGGCTTGTTTCACATCCTCATCATCTCA-TGTAGTGGAGCGAGGACCGTTTCAACGAAATCATCAAGGAGACGTCAACCTTCATCAAGAAGGTTGGTTACAACCCCAAGGCCGTTGCCTTTGTCCCTATTTCCGGCTGGCACGGTGACAACATGTTGGAGGAGTCC…
	'GMM7584_Laccaria_proxima_RUSSIA_KU685717_KU685858_KU685999_KU686120' CTGCGCCCTTCTCATCATTGCTGGTGGTACTGGTGAGTTCGAGGCTGGTATCTCCAAGGATGGCCAGACCCGCGAGCACGCTCTCCTCGCTTTCACCCTCGGTGTGCGGCAACTCATCGTTGCCGTCAACAAGATGGACACCACCAAGGTAAGAAACCTTTGAC-TTATAGTTAGGCTTCTTGCGCATTCTCATCGTCTCA-TGTAGTGGAGCGAGGACCGTTTCAACGAAATCATCAAGGAGACGTCAACTTTCATCAAGAAGGTTGGTTACAACCCCAAGGCTGTTGCCTTTGTCCCTATTTCCGGCTGGCACGGTGACAACATGTT…
	'GMM7586_Laccaria_striatula_RUSSIA_KM067835_KU685859_KU686000_' -----------------------------------------------------------------------------------------------------------------------------------------------------------------------------------------------------------------------------------------------------------------------------------------------------------------------------------------------…
	'GMM7596tibet_Laccaria_salmonicola_CHINA_TIBET_JX504143_JX504218_KU686045_KU686151' ----------------------------------------------------------------------CGCGAGCACGCTCTCCTCGCTTTCACCCTTGGTGTACGGCAACTCATCGTTGCCGTCAACAAGATGGACACCACTAAGGTAAGAAACGTTTCAC-TTATAGTTAGGCTTCTTGCACATTCTCATCATCTCA-TGTAGTGGAGCGAGGACCGTTTCAACGAAATCATCAAGGAGACGTCAACCTTCATCAAGAAGGTTGGTTACAACCCCAAGGCCGTTGCCTTTGTCCCTATTTCCGGCTGGCAC…
	'GMM7602Tibet_Laccaria_salmonicola_CHINA_TIBET_GMM7602_28S__' -------------------------------------------------------------------------------------------------------------------------------------------------------------------------------------------------------------------------------------------------------------------------------------------------------------------------------------------------…
	'PRL7587_Laccaria_trullisata__KM067882_JX504247_KU686047_KU686153' TTGCGCCATTCTCATCATTGCTGCTGGTACTGGTGAGTTCGAGGCTGGTATCTCCAAGGATGGCCAGACCCGCGAGCACGCTCTCCTGGCTTTCACCCTCGGTGTGCGGCAACTCATCGTTGCCGTCAACAAGATGGACACCACTAAGGTAAGAAACGTTTCAC-TTATAGTTAGGCTTCTTGCACATTCTCATCATCTCA-TGTAGTGGAGCGAGGACCGTTTCAACGAAATCATCAAGGAGACGTCAACCTTCATCAAGAAGGTTGGTTACAACCCCAAGGCCGTTGCCTTTGTCCCTATTTCCGGCTGGCACGGTGACAACATGTTGGA…
	'WCG2072_Laccaria_trullisata__KU685749__KU686044_KU686150' CTGCGCCATTCTCATCATTGCTGGTGGTACTGGTGAGTTCGAGGCTGGTATCTCCAAGGATGGCCAGACCCGCGAGCACGCTCTCCTCGCTTTCACCCTCGGTGTACGGCAACTCATCGTTGCCGTCAACAAGATGGACACCACCAAGGTAAGAAAC-TTTTAC-TTATAGTTAGGCTTCTTTCACATCCTCATCATCTCA-TGTAGTGGAGCGAGGACCGTTTCAACGAAATCGTCAAGGAGACGTCAACCTTCATCAAGAAGGTTGGTTACAACCCCAAGGCCGTTGCCTTTGTCCCTATTTCCGGCTGGCACGGTGACAACATGTTGGAGGAGTCCG…
	'SB2151_Laccaria_laccata_PORTUGAL_KM067888_28S_RPB2_EF1a' CTGCGCCATTCTCATCATTGCTGGTGGTACTGGTGAGTTCGAGGCTGGTATCTCCAAGGATGGCCAGACCCGCGAGCACGCTCTCCTCGCTTTCACCCTCGGTGTGCGGCAACTCATCGTTGCCGTCAACAAGATGGACACGACTAAGGTAAGAAACATTTCAA-TTATAGTTAGGCTTCTTGCACATTCTCATCATCYCA-TGTAGTGGAGCGAGGACCGTTTCAACGAAATCATCAAGGAGACGTCAACCTTCATCAAGAAGGTTGGTTACAACCCCAAGGCCGTTGCATTTGTCCCTATTTCCGGTTGGCACGGTGACAACATGTTGGAGGAGTCCCC…
	'GMM7038_Laccaria_proxima_RUSSIA_GMM7038_GMM7038_RPB2_GMM7038' ----------------------------------------------------------------------CGCGAGCACGCTCTCCTCGCTTTCACCCTCGgTGTGCGGCAACTCATCGTTGCCGTCAaCAAGATGGACACGACTAAGGTAAGAAACATTTCAA-TTATAGTTAGGCTTCTTGCACATTCTCATCATCTCA-TGTAGTGGAGTGAGGACCGTTTCAACGAAATCATCAAGGAGACGTCAACCTTCATCAAGAAGGTTGGTTACAACCCCAAGGCCGTTGCCTTTGTCCCTATTTCCGGCTGGCACGGTGACAACATGTTGGAGGAG…
	'SB2135_Laccaria_laccata_PORTUGAL_JX504172_JX504249_KU686028_KU686140' CTGCGCCATTCTCATCATTGCTGGTGGTACTGGTGAGTTCGAGGCTGGTATATCTAAGGATGGCCAGACCCGCGAACACGCTCTCCTCGCTTTCACCCTTGGTGTGCGGCAACTCATCGTTGCCGTCAACAAGATGGACACCACTAAGGTAAGAAACGTTTCAC-CTATAGTTAGGCTCCTTCCAGATTCTCATCATCTCA-TGTAGTGGAGCGAGGACCGTTTCAACGAAATCATCAAGGAGACGTCAACCTTCATCAAGAAGGTTGGTTACAACCCCAAGGCCGTTGCCTTTGTCCCTATTTCCGGCTGGCACGGTGACAACATGT…
	'SB2238_Laccaria_bicolor_PORTUGAL_KM067892_KU685886_KU686030_' ------------------------------------------------------------------------------------------------------------------------------------------------------------------------------------------------------------------------------------------------------------------------------------------------------------------------------------------------…
	'SB2239_Laccaria_bicolor_PORTUGAL_KM067893_KU685887_KU686031_' ------------------------------------------------------------------------------------------------------------------------------------------------------------------------------------------------------------------------------------------------------------------------------------------------------------------------------------------------…
	'GMM6131_Laccaria_alba_CHINA_JX504131_JX504210_KU685930_KU686079' ----------------------------------------------------------------------CGCGAGCACGCCCTCCTCGCTTTCACCCTCGGTGTGCGGCAACTCATCGTTGCCGTCAACAAGATGGACACCACTAAGGTAAGAAACGTTCCAC-CTATAGTTAGGCTTCTTACACATTCTCATCATCTCA-TGTAGTGGAGCGAGGACCGTTTCAACGAAATTATCAAGGAGACGTCAACCTTCATCAAGAAGGTTGGTTACAACCCAAAGGCTGTTGCCTTTGTCCCTATTTCCGGCTGGCACGGCGACAACATGTTGGAG…
	'F1120750_Laccaria_alba_CHINA_JX504126_JX504242__' ------------------------------------------------------------------------------------------------------------------------------------------------------------------------------------------------------------------------------------------------------------------------------------------------------------------------------------------------------------…
	'F1133825_Laccaria_proxima_USA_MS_KU686064_KU685786_KU686065_' ------------------------------------------------------------------------------------------------------------------------------------------------------------------------------------------------------------------------------------------------------------------------------------------------------------------------------------------------…
	'F1068333_Laccaria_amethysteooccidentalis_USA_WI_KU685629_KU685773_KU686061_' ---------------------------------------------------------------------------------------------------------------------------------------------------------------------------------------------------------------------------------------------------------------------------------------------------------------------------------…
	'SB2133_Laccaria_laccata_PORTUGAL_KM067887_KU685884_KU686027_KU686139' CTGCGCCATTCTCATCATTGCTGGTGGTACTGGTGAGTTCGAGGCTGGTATCTCCAAGGATGGCCAGACCCGCGAGCACGCTCTCCTCGCTTTCACCCTCGGCGTGCGGCAACTCATCGTTGCCGTCAACAAGATGGACACCACTAAGGTAAGAAACGTTTCAC-TTATAGTTAGGCTTCTTGCACATTCTCATCATCTCA-TGTAGTGGAGCGAGGACCGTTTCAACGAAATCATCAAGGAGACGTCAACCTTCATCAAGAAGGTTGGTTACAACCCCAAGGCCGTTGCCTTTGTTCCTATTTCCGGCTGGCACGGTGACAACATGT…
	'SB2210_Laccaria_laccata_PORTUGAL_KM067890_KU685885_KU686029_KU686141' CTGCGCCATTCTCATCATTGCTGGTGGTACTGGTGAGTTCGAGGCTGGTA-CTCCAAGGATGGCCAGACCCGCGAGCACGCTCTCCTCGCTTTCACCCTCGGCGTGCGGCAACTCATCGTTGCCGTCAACAAGATGGACACCACTAAGGTAAGAAACGTTTCAC-TTATAGTTAGGCTTCTTGCACATTCTCATCATCTCA-TGTAGTGGAGCGAGGACCGTTTCAACGAAATCATCAAGGAGACGTCAACCTTCATCAAGAAGGTTGGTTACAACCCCAAGGCCGTTGCCTTTGTTCCTATTTCCGGCTGGCACGGTGACAACATGT…
	'F1123584_Laccaria_ochropurpurea_USA_IL_F1123584_F1123584__' --------------------------------------------------------------------------------------------------------------------------------------------------------------------------------------------------------------------------------------------------------------------------------------------------------------------------------------------------…
	'F1121451_Laccaria_laccata_CHINA_JX504128_JX504208__' ---------------------------------------------------------------------------------------------------------------------------------------------------------------------------------------------------------------------------------------------------------------------------------------------------------------------------------------------------------…
	'AWW585_Laccaria_bicolor_USA_OR_JX504111_JX504194__' ----------------------------------------------------------------------------------------------------------------------------------------------------------------------------------------------------------------------------------------------------------------------------------------------------------------------------------------------------------…
	'GMM7607_Laccaria_bicolorproxima_FRANCE_KM067846_28S_RPB2_EF1a' CTGCGCCATTCTCATCATTGCTGGTGGTACTGGTGAGTTCGAGGCTGGTATATCTAAGGATGGCCAGACCCGCGAACACGCTCTCCTCGCTTTCACCCTTGGTGTGCGGCAACTCATCGTTGCCGTCAACAAGATGGACACCACTAAGGTAAGAAACGTTTCAC-CTGTAGTTAGGCTCCTTCCAGATTCTCATCATCTCA-TGTAGTGGAGCGAGGACCGTTTCAACGAAATCATCAAGGAGACGTCAACCTTCATCAAGAAGGTTGGTTACAACCCCAAGGCCGTTGCCTTTGTCCCTATTTCCGGCTGGCACGGTGACAACATGTTGGAGGA…
	'GMM7612_Laccaria_macrocystidia_FRANCE_KM067847_KU685861_KU686002_KU686122' CTGCGCCATTCTCATCATTGCTGGTGGTACTGGTGAGTTCGAGGCTGGCATCTCCAAGGATGGCCAGACCCGCGAGCACGCTCTCCTCGCTTTCACCCTTGGTGTGCGGCAACTCATCGTTGCCGTCAACAAGATGGACACCACTAAGGKAAGAAACGTTTCAC-TTATAGTTAGGCTTCTTGCACATTCTCATCATCTCA-TGTAGTGGAGCGAGGACCGTTTCAACGAAATCATCAAGGAGACGTCAACCTTCATCAAGAAGGTTGGTTACAACCCCAAGGCCGTTGCCTTTGTCCCTATTTCCGGCTGGCACGGTGACAA…
	'GMM7620_Laccaria_sp_FRANCE_KM067854_28S_RPB2_EF1a' CTGCGCCATTCTCATCATTGCTGGTGGTACTGGTGAGTTTGAGGCTGGTATCTCCAAGGATGGCCAGACCCGCGAGCACGCTCTCCTCGCTTTCACCCTCGGTGTGCGGCAACTCATCGTTGCCGTCAACAAGATGGACACCACCAAGGTAAGAAAAGTTTCAC-TTATAGTCAGGCTTCTTCCACATGCTCATCACCTCAT-GCAGTGGAGCGAGGACCGTTTCAACGAAATTATCAAGGAGACATCAAGCTTCATCAAGAAGGTTGGTTACAACCCCAAGGCCGTTGCCTTTGTTCCTATTTCCGGCTGGCACGGTGACAACATGTTGGAGGAGTCCCCTAAGTA…
	'GMM7621_Laccaria_amethystina_FRANCE_JX504150_JX504224_KU686046_KU686152' CTGCGCCATTCTCATCATTGCTGGTGGTACTGGTGAGTTCGAGGCTGGTATCTCCAAGGATGGCCAGACCCGCGAGCACGCTCTCCTCGCTTTCACCCTCGGTGTGCGGCAACTCATCGTGGCCGTCAACAAGATGGACACCACCAAGGTAAGAAACGTTTGAC-TTATAGTTAGGCTTCTTTCACATTTTCATCATCTCA-TGTAGTGGAGCGAGGACCGTTTCAACGAAATCATCAAGGAGACGTCAACCTTCATCAAGAAGGTTGGTTACAACCCCAAGGCCGTTGCCTTTGTCCCTATTTCCGGCTGGCACGGTGACAACA…
	'GMM7628_Laccaria_proxima?_FRANCE_KM067857_KU685867_KU686008_KU686127' CTGCGCCATTCTCATCATTGCTGGTGGTACTGGTGAGTTCGAGGCTGGCATCTCCAAGGATGGCCAGACCCGCGAGCACGCTCTCCTCGCTTTCACCCTYGGTGTGCGGCAACTCATCGTTGCCGTCAACAAGATGGACACCACTAAGGTAAGAAACGTTTCAC-TTATAGTTAGGCTTCTTGCACATTCTCATCATCTCA-TGTAGTGGAGCGAGGACCGTTTCAACGAAATCATCAAGGAGACGTCAACCTTCATCAAGAAGGTTGGTTACAACCCCAAGGCCGTTGCCTTTGTCCCTATTTCCGGCTGGCACGGTGACAACATGT…
	'GMM7631France_Laccaria_bicolorproxima_FRANCE_KM067858_KU685869_KU686010_KU686129' CTGCGCCATTCTCATCATTGCTGGTGGTACTGGTGAGTTCGAGGCTGGTATCTCCAAGGATGGCCAGACCCGCGAGCACGCTCTCCTCGCTTTCACCCTCGGTGTGCGGCAACTCATCGTTGCCGTCAACAAGATGGACACCACCAAGGTAAGAAACCTTTGAC-TTATAGTTAGGCTTCTTGCGCATTCTCATCGTCTCA-TGTAGTGGAGCGAGGACCGTTTCAACGAAATCATCAAGGAGACGTCAACTTTCATCAAGAAGGTTGGTTACAACCCCAAGGCTGTTGCCTTTGTCCCTATTTCCGGCTGGCACG…
	'GMM7733_Laccaria_trichodermophora_USA_TX_KM067870JX504157_JX504230_KU686013_' --------------------------------------------------------------------------------------------------------------------------------------------------------------------------------------------------------------------------------------------------------------------------------------------------------------------------------…
	'HKAS41483_Laccaria_angustilamella_TYPE_CHINA__JX504233__' ----------------------------------------------------------------------------------------------------------------------------------------------------------------------------------------------------------------------------------------------------------------------------------------------------------------------------------------------------…
	'HKAS44062_Laccaria_bicolor_CHINA_JX504159_JX504235_KU686068_' ------------------------------------------------------------------------------------------------------------------------------------------------------------------------------------------------------------------------------------------------------------------------------------------------------------------------------------------------…
	'HKAS45998_Laccaria_acanthospora_CHINA_TIBET_KU685719_KU685870_KU686069_' -------------------------------------------------------------------------------------------------------------------------------------------------------------------------------------------------------------------------------------------------------------------------------------------------------------------------------------…
	'HKAS57950_Laccaria_alba_CHINA_TIBET_JX504166_JX504242__' -----------------------------------------------------------------------------------------------------------------------------------------------------------------------------------------------------------------------------------------------------------------------------------------------------------------------------------------------------…
	'HMAS_264310_Laccaria_yunnanensis_CHINA_KX496978___' ----------------------------------------------------------------------------------------------------------------------------------------------------------------------------------------------------------------------------------------------------------------------------------------------------------------------------------------------------------…
	'HMAS_271732_Laccaria_aurantia_CHINA_KX496971___' -------------------------------------------------------------------------------------------------------------------------------------------------------------------------------------------------------------------------------------------------------------------------------------------------------------------------------------------------------------…
	'KH_07192006_1_Laccaria_JP1_USA_IN_KU685720_KU685871_KU686014_' -----------------------------------------------------------------------------------------------------------------------------------------------------------------------------------------------------------------------------------------------------------------------------------------------------------------------------------------------…
	'KH_LA06_002_Laccaria_amethystina_PORTUGAL_KU685759_KU685910_KU686059_KU686162' ----------------------------------------------------------------------CGCGAGCACGCTCTCCTCGCTTTCACCCTCGGTGTGCGGCAACTCATCGTTGCCGTCAACAAGATGGACACCACTA-----------------------------------------------------------AGTGGAGCGAGCACCGTTTCAACGAAATCATCAAGGAGACGTCAACCTTGATCAAGAAAGTTGGTTACAACCCCAAAGCCGTTCCCTTTGTCCCTATTTCCGGCTGGCACGGTG…
	'KU962988_Laccaria_japonica_TYPE__KU962988___' ----------------------------------------------------------------------------------------------------------------------------------------------------------------------------------------------------------------------------------------------------------------------------------------------------------------------------------------------------------------…
	'KU962989_Laccaria_moshuijun_TYPE__KU962989___' ---------------------------------------------------------------------------------------------------------------------------------------------------------------------------------------------------------------------------------------------------------------------------------------------------------------------------------------------------------------…
	'LaAM/08/1_Laccaria_amethystina_JGI Genome_ITS_28S_RPB2_EF1a' CTGCGCCATTCTCATCATTGCTGGTGGTACTGGTGAGTTCGAGGCTGGTATCTCCAAGGATGGCCAGACCCGCGAGCACGCTCTCCTCGCTTTCACCCTCGGTGTGCGGCAACTCATCGTGGCCGTCAACAAGATGGACACCACCAAGGTAAGAAACGTTTGAC-TTATAGTTAGGCTTCTTTCACATTTACATCATCTCAT-GTAGTGGAGCGAGGACCGTTTCAACGAAATCATCAAGGAGACGTCGACCTTCATCAAGAAGGTTGGTTACAACCCCAAGGCCGTTGCCTTTGTCCCTATTTCCGGCTGGCACGGTGACAACATGTTGGAGGAGT…
	'MB_FB_001101_Laccaria_fulvogrisea_CHINA_JQ670896___' ---------------------------------------------------------------------------------------------------------------------------------------------------------------------------------------------------------------------------------------------------------------------------------------------------------------------------------------------------------…
	'MB_FB_001107_Laccaria_yunnanensis_CHINA_JQ670897___' ---------------------------------------------------------------------------------------------------------------------------------------------------------------------------------------------------------------------------------------------------------------------------------------------------------------------------------------------------------…
	'MB_FB_001109_Laccaria_aurantia_CHINA_JQ681209___' ------------------------------------------------------------------------------------------------------------------------------------------------------------------------------------------------------------------------------------------------------------------------------------------------------------------------------------------------------------…
	'MB_FB_001110_Laccaria_fulvogrisea_CHINA_JQ681210___' ---------------------------------------------------------------------------------------------------------------------------------------------------------------------------------------------------------------------------------------------------------------------------------------------------------------------------------------------------------…
	'PRL3777_Laccaria_ochropurpurea_USA_IL_KU685732_JX504246_KU686024_' -------------------------------------------------------------------------------------------------------------------------------------------------------------------------------------------------------------------------------------------------------------------------------------------------------------------------------------------…
	'PRL4777_Laccaria_ochropurpurea_USA_IL_KU685733_KU685883_KU686025_' -------------------------------------------------------------------------------------------------------------------------------------------------------------------------------------------------------------------------------------------------------------------------------------------------------------------------------------------…
	'S238N_Laccaria _bicolor_USA_OR_DQ179123__XM001873347_XM001873347' CTGCGCCATTCTCATCATTGCTGGTGGTACTGGTGAGTTTGAGGCTGGTATCTCCAAGGATGGCCAGACCCGCGAGCACGCTCTCCTCGCTTTCACCCTCGGTGTGCGGCAACTCATCGTTGCCGTCAACAAGATGGACACCACCA-----------------------------------------------------------AGTGGAGCGAGGACCGTTTCAACGAAATTATCAAGGAGACGTCAAGCTTCATCAAGAAGGTTGGTTACAACCCCAAGGCCGTTGCCTTTGTTCCTATTTCCGGCTGGCACGGTGACAACATGTTGGA…
	'MS_13_Laccaria_rubroalba_CHINA_KX449360___' ------------------------------------------------------------------------------------------------------------------------------------------------------------------------------------------------------------------------------------------------------------------------------------------------------------------------------------------------------------------…
	'MS_28_Laccaria_rubroalba_CHINA_KX449359___' ------------------------------------------------------------------------------------------------------------------------------------------------------------------------------------------------------------------------------------------------------------------------------------------------------------------------------------------------------------------…
	'MS_15_Laccaria_rubroalba_CHINA_KX449358___' ------------------------------------------------------------------------------------------------------------------------------------------------------------------------------------------------------------------------------------------------------------------------------------------------------------------------------------------------------------------…
	'MS_20_Laccaria_rubroalba_CHINA_KX449357___' ------------------------------------------------------------------------------------------------------------------------------------------------------------------------------------------------------------------------------------------------------------------------------------------------------------------------------------------------------------------…
	'DED7419_Laccaria_THAI2_THAILAND_KX513839KX513840_KU685770_KU685925_KU686075' ----------------------------------------------------------------------CGCGAGCACGCCCTCCTCGCTTTCACGCTTGGTGTGCGGCAACTCATCGTTGCTGTCAACAAGATGGACACCACTAAGGTAAGAAATGTTTCAC-TTGTAGCYAGCCTTTTTGCACATTTTGATCATCTCA-AATAGTGGAGCGAGGACCGTTTCAACGAAATCATCAAGGAGACGTCAACCTTCATCAAGAAGGTTGGTTACAACCCCAAGGCCGTTGCCTTTGTCCCTATCTCCGGTTGGCACGGTGAC…
	'DED7426_Laccaria_THAI1_THAILAND_KU685628_KU685771_KU685926_KU686076' ----------------------------------------------------------------------CGCGAGCACGCCCTTCTCGCTTTCACGCTCGGTGTGCGGCAACTCATTGTTGCTGTCAACAAGATGGACACCACTAAGGTAAGAAAAGTTTCAG-TTATAGTCAGGCTTTTTGCATATTCTCATCATCTCA-AATAGTGGAGCGAGGACCGTTTCAATGAAATCATCAAGGAGACGTCAACTTTCATCAAGAAGGTCGGTTACAACCCCAAGGCCGTTGCCTTTGTCCCTATTTCCGGTTGGCACGGTGACAACATGTT…
	'DED7435_Laccaria_THAI2_THAILAND_KX513841_KU685772_KU686060_ef1a' ---------CTCATTATATGCTGGTGGTACTGGTGAATTCGAGGCAGGTATCTCCAAGGATGGCCAGACCCGCGAGCACGCYCTCCTCGCTTTCACGCTTGGTGTGCGGCAACTCATCGTTGCTGTCAACAAGATGGACACCACTAAGGTAAGAAATGTTTCAC-TTRTAGCYAGCCTTTTTGCACATTTTGATCATCTCA-AATAGTGGAGCGAGGACCGTTTCAACGAAATCATCAAGGAGACGTCAACCTTCATCAAGAAGGTTGGTTACAACCCCAAGGCCGTTGCCTTTGTCCCTATCTCCGGTTGGCACGGTGACAACATGTTGGAG…
	'TWO1166_Laccaria_THAI1_THAILAND_KU685744_KU685895_KU686041_ef1a' ----------------------------------------------------------------------------------CTTCTCGCTTTCACGCTCGGTGTGCGGCAACTCATCGTCGCTGTCAACAAGATGGACACCACTAAGGTAAGAAACGTTTCAG-TTATAGTCAGGCTTTTTGCATATTCTCATCATCTCA-AATAGTGGAGTGAGGACCGTTTCAATGAAATCATCAAGGAGACGTCAACTTTCATCAAGAAGGTCGGTTACAACCCCAAGGCCGTTGCCTTTGTCCCTATTTCCGGTTGGCACGGTGACAACATGTTGGAG…
	'TWO1168_Laccaria_THAI3_THAILAND_KU685745_KU685896_KU686042_KU686146' ----------------------------------------------------------------------CGCGAGCACGCTCTCCTCGCTTTCACGCTCGGTGTGCGGCAACTCATCGTTGCTGTCAACAAGATGGACACCACTAAGGTAAGAAATGCTTCAC-ATATAGTCTGGCTTTTTGCACATTCTCATCATTTCA-AATAGTGGAGTGAGGACCGTTTCAACGAAATTATTAAGGAGACATCAACCTTTATCAAGAAGGTTGGTTACAACCCCAAGGCCGTTGCCTTTGTCCCTATTTCTGGTTGGCACGGTGACAACATGTT…
	'TWO1178_Laccaria_THAI4_THAILAND_KU685746_KU685897_KU686043_KU686147' ----------------------------------------------------------------------CGCGAGCACGCTCTTCTCGCTTtCACCCTCGGTGtGCGGCAACTTATCGTTGCCGTCAaCAAGATGgACACCACCAAGGTATGAAATGTTTCA--TTATAGTCAGGC--TTTGCACA-TCTCATCATCTCA-AATAGTGGAGCGAGGACCGTTTCAACGAAATCATCAAGGAAACGTCAACCTTCATCAAGAAGGTTGGTTACAACCCAAAGGCCGTTGCCTTTGTTCCTATTTCCGGTTGGCACGGTGACAACATGTT…
	'TWO1184_Laccaria_THAI6_THAILAND_KU685747_KU685898__KU686148' ----------------------------------------------------------------------CGCGAGCACGCTCTCCTTGCTTTCACCCTTGGTGTGCGGCAACTTATTGTTGCCGTCAACAAGATGGACACTACTAAAGTAAGAAACGT------TTATAGTTAAGCTTCTTCCACATTCTCATCATCTCA-TATAGTGGAGCGAGGACCGTTTCAACGAAATCATCAAGGAGACGTCAACCTTCATCAAGAAGGTTGGTTACAACCCGAAGGCCGTTGCCTTTGTCCCCATTTCGGGCTGGCATGGTGACAACATGTTGGAGGAGT…
	'TWO1194_Laccaria_THAI5_THAILAND_KU685748_KU685899__KU686149' -----------------------------------------------------------------------GTGAGCACGCTCTCCTCGCTTTCACCCTCGGTGTGCGGCAACTCATCGTTGCCGTCAACAAGATGGACACCACTAAGGTAAGAAACGTTTCAT-TTCTAGATTGGCTTCT-GCACATTCTCATTATCTCA-TATAGTGGAGTGAGGACCGTTTCAACGAAATCATCAAGGAGACATCAACCTTCATTAAGAAGGTTGGTTACAACCCTAAGGCCGTTGCCTTTGTCCCTATTTCCGGCTGGCATGGTGACAACATGTTGGAGGAGT…
	'TWO1200_Laccaria_THAI3_ThailandAUSTRALIA_KU685743_KU685894_KU686040_ef1a' -------------------------------------------------------AAAGATGGCCAGACCCGCGAGCACGCTCTCCTCGCTTTCACGCTCGGTGTGCGGCAACTCATCGTTGCTGTCAACAAGATGGACACCACTAAGGTAAGAAATGCTTCAC-ATATAGTCTGGCTTTTTGCACATTCTCATCATTTCA-AATAGTGGAGTGAGGACCGTTTCAACGAAATTATTAAGGAGACATCAACCTTTATCAAGAAGGTTGGTTACAACCCCAAGGCCGTTGCCTTTGTCCCTATTTCTGGTTGGCACGGTGACAAC…
	'TWO319_Laccaria_montana __DQ149862___' -----------------------------------------------------------------------------------------------------------------------------------------------------------------------------------------------------------------------------------------------------------------------------------------------------------------------------------------------------------------------…
	'TWO591_Laccaria_montana __DQ149865___' -----------------------------------------------------------------------------------------------------------------------------------------------------------------------------------------------------------------------------------------------------------------------------------------------------------------------------------------------------------------------…
	'DKP303_Laccaria_violaceotincta_INDIA_MK141034___' ------------------------------------------------------------------------------------------------------------------------------------------------------------------------------------------------------------------------------------------------------------------------------------------------------------------------------------------------------------…
	'ASIS24249_Laccaria_murina_KOREA_MG519552_MG519592_MG551625_MG551658' ---------------------------------------------------------GGATGGCCAGACCCGCGAGCACGCTCTCCTCGCTTTCACCCTCGGTGTGCGGCAACTCATCGTTGCCGTCAACAAGATGGACACCACTA-----------------------------------------------------------AGTGGAGCGAGGATCGTTTCAACCAAATCATCAAGGAGACGTCAACCTTSATCAAGAAGGTTGGTTACAACCCCAAGGCCGTTGCCTTTGTCCCTATTTCCGGCTGGCACGGTGACAACATGTT…
	'SFC20120919-81_Laccaria_vinaceoavellanea_KOREA_MG519534_MG519577_MG551609_' ----------------------------------------------------------------------------------------------------------------------------------------------------------------------------------------------------------------------------------------------------------------------------------------------------------------------------------…
	'SFC20150810-10_Laccaria_vinaceoavellanea_KOREA_MG519539_MG519580_MG551614_MG551646' ---------------------------------------------------------GGATGGCCAGACCCGCGAGCACGCCCTCCTCGCTTTCACGCTCGGTGTGCGGCAACTCATCGTTGCTGTCAACAAGATGGACACTACTAAGGTAAGAAATGTTTCAC-TTATAGTCAGGCTTTTTGCATATTCTTATC---TCA-AATAGTGGAGCGAGGACCGTTTCAACGAAATCATCAAGGAGACGTCAACCTTCATCAAGAAGGTTGGTTACAACCCCAAGGCCGTTGCCTTTGTCCCTATTTCCGGTTGGCA…
	'TPML20120912-40_Laccaria_araneosa_KOREA_MG519548_MG519588_MG551621_MG551654' ---------------------------------------------------------GGATGGCCAGACCCGCGAGCACGCTCTCCTCGCTTTCACCCTCGGTGTGCGGCAACTCATCGTTGCTGTCAACAAGATGGACACCACTAAGGTAAGAAACATTTCAC-TTATAGTAAGGCTCCTTGCACATTCTCATCATCTCA-TRTAGTGGAGCGAGGACCGTTTCAACGAAATCATCAAGGAGACGTCAACCTTCATCAAGAAGGTTGGTTACAACCCCAAGGCCGTTGCCTTTGTCCCTATTTCCGGGTGGCACGGCGAC…
	'SFC20130917-21_Laccaria_araneosa_KOREA_MG519549_MG519589_MG551622_MG551655' ---------------------------------------------------------GGATGGCCAGACCCGCGAGCACGCTCTCCTCGCTTTCACCCTCGGTGTGCGGCAACTCATCGTTGCTGTCAACAAGATGGACACCACTAAGGTAAGAAACATTTCAC-TTATAGTAAGGCTCCTTGCACATTCTCATCATCTCA-TGTAGTGGAGCGAGGACCGTTTCAACGAAATCATCAAGGAGACGTCAACCTTCATCAAGAAGGTTGGTTACAACCCCAAGGCCGTTGCCTTTGTCCCTATTTCCGGGTGGCACGGCGACA…
	'SFC20120919-05_Laccaria_parva_KOREA_MG519529_MG519573_MG551604_MG551640' ---------------------------------------------------------GGATGGCCAGACCCGCGAGCACGCTCTCCTCGCTTTCACACTCGGTGTGCGGCAACTCATCGTTGCCGTCAACAAGATGGACACCACTAAGGTAAGAAACGTTACAC-TTATAGTAAGGTTGCTTGCACGTTCYCATCATCTCY-TGTAGTGGAGCGAGGACCGTTTCAACGAAATCATCAAGGAGACGTCAACCTTYATCAAGAAGGTTGGTTACAACCCCAAGGCCGTTGCCTTTGTCCCTATTTCCGGCTGGCACGGTGACAACA…
	'ASIS21282_Laccaria_parva_KOREA_MG519526_MG519571_MG551601_MG551638' ---------------------------------------------------------GGATGGCCAGACCCGCGAGCACGCTCTCCTCGCTTTCACACTCGGTGTGCGGCAACTCATCGTTGCCGTCAACAAGATGGACACCACCAAGGTAAGAAACGTTACAC-TTATAGTAAGGTTGCTTGCACGTTCTCATCATCTCC-TGTAGTGGAGCGAGGACCGTTTCAACGAAATCATCAAGGAGACGTCAACCTTCATCAAGAAGGTTGGTTACAACCCCAAGGCCGTTGCCTTTGTCCCTATTTCCGGCTGGCACGGTGACAACATGTTG…
	'SFC20150902-17_Laccaria_torosa_KOREA_MG519561_MG519598_MG551631_MG551664' ---------------------------------------------------------GGATGGCCAGACCCGCGAGCACGCTCTCCTCGCTTTCACCCTCGGTGTGCGGCAACTTATCGTTGCCGTCAACAAGATGGACACCACTAAGGTAAGAAACGTTCCAC-TTATAGTTAGGCTTCTTGCACATTCTCATCATCTCA-TTTAGTGGAGCGAGGACCGTTTCAACGAAATCATCAAGGAGACGTCAACCTTCATCAAGAAGGTTGGTTACAACCCCAAGGCCGTTGCCTTTGTCCCTATTTCAGGCTGGCACGGTGACAAC…
	'SFC20121010-51_Laccaria_versiforma_KOREA_MG519555_MG519593_MG551626_MG551659' ---------------------------------------------------------GGATGGCCAGACCCGCGAGCACGCTCTCCTCGCTTTCACCCTCGGTGTACGGCAACTCATCGTTGCCGTCAAYAAGATGGACACYACTAAGGTAAGGGATGTTTCGC-TTATAGTTAGGCTTCCTGCACATTCTCATCATCTCA-TGTAGTGGAGCGAGGACCGTTTCAACGAAATCATCAAGGAGACRTCAACCTTCATCAAGAAGGTTGGTTACAACCCCAAGGCCGTTGCCTTTGTGCCTATTTCCGGGTGGCACGGTGA…
	'SFC20120926-01_Laccaria_versiforma_KOREA_MG519556_MG519594_MG551627_MG551660' ---------------------------------------------------------GGATGGCCAGACCCGCGAGCACGCTCTCCTCGCTTTCACCCTCGGTGTACGGCAACTCATCGTTGCCGTCAACAAGATGGACACCACTAAGGTAAGGGATGTTTCGC-TTATAGTTAGGCTTCCTGCACATTCTCATCATCTCA-TGTAGTGGAGCGAGGACCGTTTCAACGAAATCATCAAGGAGACRTCAACCTTCATCAAGAAGGTTGGTTACAACCCCAAGGCCGTTGCCTTTGTGCCTATTTCCGGGTGGCACGGTGA…
	'F1102432_Laccaria_amethystea_COSTA_RICA_KU685638_KU685781_KU686062_' -----------------------------------------------------------------------------------------------------------------------------------------------------------------------------------------------------------------------------------------------------------------------------------------------------------------------------------------…
	'F1102433_Laccaria_gomezii_COSTA_RICA__F1102433_RPB2_' --------------------------------------------------------------------------------------------------------------------------------------------------------------------------------------------------------------------------------------------------------------------------------------------------------------------------------------------------------…
	'F1102471_Laccaria_major_COSTA_RICA_F1102471___' --------------------------------------------------------------------------------------------------------------------------------------------------------------------------------------------------------------------------------------------------------------------------------------------------------------------------------------------------------------…
	'F1104722_Laccaria_calospora_COSTA_RICA_KU685639_KU685782__' --------------------------------------------------------------------------------------------------------------------------------------------------------------------------------------------------------------------------------------------------------------------------------------------------------------------------------------------------…
	'F1111951_Laccaria_trichodermophora_COSTA_RICA_KU685640_KU685784_KU686063_' -----------------------------------------------------------------------------------------------------------------------------------------------------------------------------------------------------------------------------------------------------------------------------------------------------------------------------------…
	'F1112018_Laccaria_amethystina_COSTA_RICA_F1112018___' --------------------------------------------------------------------------------------------------------------------------------------------------------------------------------------------------------------------------------------------------------------------------------------------------------------------------------------------------------…
	'GMM6012_Laccaria_major_COSTA_RICA_KU685758_KU685909_KU686057_' -----------------------------------------------------------------------------------------------------------------------------------------------------------------------------------------------------------------------------------------------------------------------------------------------------------------------------------------------…
	'GMM6013_Laccaria_ohiensis_COSTA_RICA_GMM6013_GMM6013_GMM6013_GMM6013' ----------------------------------------------------------------------CGCGAGCACGCTCTCCTCGCTTTCACCCTCGGTGTGCGGCAACTCATCGTTGCCGTCAACAAGATGGACACCACTAAGGTAAGAAACTTTTCAG-TGATGATTAGGCTTCTTGCACATTCTCATCATCTTA-CGTAGTGGAGCGAGGACCGTTTCAACGAAATCATCAAGGAGACGTCAACCTTCATCAAGAAGGTTGGTTACAACCCCAAGGCCGTTGCCTTTGTCCCTATTTCCGGCTGGCACGGTGACAACATGT…
	'GMM6019_Laccaria_major_COSTA_RICA_KU685757_KU685908_KU686056_KU686160' ----------------------------------------------------------------------CGCGAGCACGCTCTCCTCGCTTTCACCCTCGGTGTGCGGCAACTCATTGTTGCCGTCAACAAGATGGACACCACTAAGGTAAGAAACATTTCAG-TTATAGTTACGCTTCTTGCACATTCTCATCRTCTCA-TGTAGTGGAGCGAGGACCGTTTCAACGAAATCATCAAGGAGACGTCAACCTTCATCAAGAAGGTTGGTTACAACCCCAAGGCTGTTGCCTTTGTCCCTATTTCCGGCTGGCATGGTGACAACATG…
	'GMM6020_Laccaria_major_COSTA_RICA_GMM6020_GMM6020__' ---------------------------------------------------------------------------------------------------------------------------------------------------------------------------------------------------------------------------------------------------------------------------------------------------------------------------------------------------------…
	'GMM7173_Laccaria_gomezii__GMM7173_GMM7173_RPB2_GMM7173' ----------------------------------------------------------------------CGCGAGCACGCTCTCCTCGCTTTCACCCTCGGTGTACGGCAACTCATCGTTGCTGTCAACAAGATGGACACCACCAAGGTAAGAAAAGTTTCAC-TTATAGTTAGGCTTCTTCCACATCCTCATCACCTCA-TGCAGTGGAGTGAGGACCGTTTCAACGAAATTATCAAGGAGACGTCAAGCTTCATCAAGAAGGTTGGTTACAACCCGAAGGCCGTTGCCTTTGTTCCTATTTCCGGCTGGCACGGTGACAACATGTTGGAGGAGTCGGTC…
	'GMM6021_Laccaria_gomezii__GMM6021___' ------------------------------------------------------------------------------------------------------------------------------------------------------------------------------------------------------------------------------------------------------------------------------------------------------------------------------------------------------------------------…
	'GMM6022_Laccaria_gomezii__KU685644___' -----------------------------------------------------------------------------------------------------------------------------------------------------------------------------------------------------------------------------------------------------------------------------------------------------------------------------------------------------------------------…
	'GMM6023_Laccaria_ohiensis_COSTA_RICA_GMM6023_GMM6023_RPB2_GMM6023' ----------------------------------------------------------------------CGCGAGCACGCTCTCCTCGCTTTCACCCTCGGTGTGCGGCAACTCATCGTTGCCGTCAACAAGATGGACACCACTAAGGTAAGAAACAYTTTAG-TTATAGTTAGGCTTCTTGCACATTCTCATCATCTCA-TGTAGTGGAGCGAGGACCGTTTCAACGAAATCATTAAGGAGACGTCAACCTTCATCAAGAAGGTTGGTTACAACCCCAAGGCCGTTGCCTTTGTCCCTATTTCCGGCTGGCACGGTGACAACATGTTGG…
	'GMM6585_Laccaria_sp_COSTA_RICA_KU685647_KU685791_KU685933_' --------------------------------------------------------------------------------------------------------------------------------------------------------------------------------------------------------------------------------------------------------------------------------------------------------------------------------------------------…
	'SYC109_Laccaria_stellata_PANAMA_KP877340___' -----------------------------------------------------------------------------------------------------------------------------------------------------------------------------------------------------------------------------------------------------------------------------------------------------------------------------------------------------------------…
	'SYC702_Laccaria_stellata_PANAMA_KP877339___' -----------------------------------------------------------------------------------------------------------------------------------------------------------------------------------------------------------------------------------------------------------------------------------------------------------------------------------------------------------------…
	'DM121_Laccaria_squarrosa_MEXICO_MF669960_MF669967__' ---------------------------------------------------------------------------------------------------------------------------------------------------------------------------------------------------------------------------------------------------------------------------------------------------------------------------------------------------------…
	'DM63_Laccaria_squarrosa_TYPE_MEXICO_MF669958_MF669965__' -----------------------------------------------------------------------------------------------------------------------------------------------------------------------------------------------------------------------------------------------------------------------------------------------------------------------------------------------------…
	'DM93_Laccaria_squarrosa_MEXICO_MF669959_MF669966__' ----------------------------------------------------------------------------------------------------------------------------------------------------------------------------------------------------------------------------------------------------------------------------------------------------------------------------------------------------------…
	'VB4678_Laccaria_roseoalbescens_MEXICO_KJ590509_KJ590510__' ---------------------------------------------------------------------------------------------------------------------------------------------------------------------------------------------------------------------------------------------------------------------------------------------------------------------------------------------------…
	'PG03_Laccaria _roseoalbescens_MEXICO_KJ874329_KJ874332__' ----------------------------------------------------------------------------------------------------------------------------------------------------------------------------------------------------------------------------------------------------------------------------------------------------------------------------------------------------…
	'LM5042_Laccaria _roseoalbescens_MEXICO_KJ874327_KJ874330__' --------------------------------------------------------------------------------------------------------------------------------------------------------------------------------------------------------------------------------------------------------------------------------------------------------------------------------------------------…
	'LM5099_Laccaria _roseoalbescens_MEXICO_KJ874328_KJ874331__' --------------------------------------------------------------------------------------------------------------------------------------------------------------------------------------------------------------------------------------------------------------------------------------------------------------------------------------------------…
	'VB4677_Laccaria _roseoalbescens_MEXICO_KJ590508_KJ590511__' --------------------------------------------------------------------------------------------------------------------------------------------------------------------------------------------------------------------------------------------------------------------------------------------------------------------------------------------------…
	'GMM6016_Laccaria_ohiensis_COSTA_RICA_GMM6016_GMM6016_GMM6016_GMM6016' ----------------------------------------------------------------------CGYGAGCACGCTCTCCTCGCTTTCACCCTCGGTGTGCGGCAACTCATCGTTGCCGTCAACAAGATGGACACCACTAAGGTAAGAAACATATCAG-TTATAGTTAAGCTTCTTGCACATTCCCCTCATCTCA-TGTAGTGGAGCGAGGACCGTTTCAACGAAATCATCAAGGAGACGTCAACCTTCATCAAGAAGGTTGGTTACAACCCCAAGGCCGTTGCCTTTGTCCCTATTTCCGGCTGGCACGGTGACAACATGT…
	'Corrales_27_Laccaria_stellata_PANAMA_ITS_28S_RPB2_' ----------------------------------------------------------------------------------------------------------------------------------------------------------------------------------------------------------------------------------------------------------------------------------------------------------------------------------------------------------…
	'Corrales_576_Laccaria_stellata_PANAMA_ITS___' ----------------------------------------------------------------------------------------------------------------------------------------------------------------------------------------------------------------------------------------------------------------------------------------------------------------------------------------------------------------…
	'Corrales_467_Laccaria_PAN1_PANAMA_ITS___' --------------------------------------------------------------------------------------------------------------------------------------------------------------------------------------------------------------------------------------------------------------------------------------------------------------------------------------------------------------------…
	'Corrales_547_Laccaria_PAN1_PANAMA_ITS___' --------------------------------------------------------------------------------------------------------------------------------------------------------------------------------------------------------------------------------------------------------------------------------------------------------------------------------------------------------------------…
	'Corrales_423_Laccaria_PAN1_PANAMA_ITS1F___' ------------------------------------------------------------------------------------------------------------------------------------------------------------------------------------------------------------------------------------------------------------------------------------------------------------------------------------------------------------------…
	'Corrales_595_Laccaria_PAN1_PANAMA_ITS4B_28S_6f_EF1a' -----------------------------------------------------------------------------------------------------------------------TTGCCGTCAACAAGATGGATACCACTAAGGTAAGAAACTTTTCAG-TGATAGTTAGGCCTCTTGCACATTCTCATCATCTTAT-GTAGTGGAGCGAGGACCGTTTCAACGAAATCATCAAGGAGACGTCAACCTTCATCAAGAAGGTTGGTTACAACCCCAAGGCCGTTGCCTTTGTCCCTATTTCCGGCTGGCACGGTGACAACATGTTGGAGGAGTCCTCTAAG…
	'Corrales_646_Laccaria_PAN2_PANAMA_ITS_28S__2218R' ------------------------------------------------------------------------------------------------------------------------------------------------------------------------------------------------------------------------------------------------------------------------------------------------------------------------------------------------------------…
	'Corrales_543_Laccaria_PAN2_PANAMA_ITS_28S_RPB2_EF1a' ---------------------------------------------------------------------------------------------------------------------------------------------------------AAACTTTTGAC-TTATAGTTAGGCTTCTTTCACATTCTCATCATCTCAT-GTAGTGGAGTGAGGACCGTTTCAACGAAATCATCAAGGAGACGTCAACCTTCATCAAGAAGGTTGGCTACAACCCCAAGGCCGTTGCATTTGTCCCTATTTCCGGCTGGCACGGTGACAACATGTTGGAGGAATCCGCTAAG…
	'Corrales_457_Laccaria_PAN2_PANAMA_ITS___' --------------------------------------------------------------------------------------------------------------------------------------------------------------------------------------------------------------------------------------------------------------------------------------------------------------------------------------------------------------------…
	'Corrales_571_Laccaria_PAN2_PANAMA_ITS_28S__' -----------------------------------------------------------------------------------------------------------------------------------------------------------------------------------------------------------------------------------------------------------------------------------------------------------------------------------------------------------------…
	'Corrales_397_Laccaria_PAN2_PANAMA_ITS___' --------------------------------------------------------------------------------------------------------------------------------------------------------------------------------------------------------------------------------------------------------------------------------------------------------------------------------------------------------------------…
	'Corrales_262_Laccaria_PAN2_PANAMA_ITS___' --------------------------------------------------------------------------------------------------------------------------------------------------------------------------------------------------------------------------------------------------------------------------------------------------------------------------------------------------------------------…
	'Ovrebo5293_Laccaria_PAN2_PANAMA_ITS___' ----------------------------------------------------------------------------------------------------------------------------------------------------------------------------------------------------------------------------------------------------------------------------------------------------------------------------------------------------------------------…
	'Corrales_268_Laccaria_PAN3_PANAMA_ITS_28S_6F_EF1a' -------------------------------------------------------------------------------------------------------------------------------AACAAGATGGACACCACTAAGGTAAGAAACATATCAG-TTATAGTTAAGCTTTTTGCGCATTCTCATCATCTCAT-GTAGTGGAGCGAGGACCGTTTCAACGAAATCATCAAGGAGACGTCAACCTTCATCAAGAAGGTTGGTTACAACCCTAAGGCCGTTGCCTTTGTCCCTATTTCCGGCTGGCACGGTGACAACATGTTGGAGGAGTCCGCTAAGTA…
	'Corrales_25_Laccaria_PAN4_PANAMA_ITS___' ---------------------------------------------------------------------------------------------------------------------------------------------------------------------------------------------------------------------------------------------------------------------------------------------------------------------------------------------------------------------…
	'Corrales_74_Laccaria_PAN4_PANAMA_ITS4B___' -------------------------------------------------------------------------------------------------------------------------------------------------------------------------------------------------------------------------------------------------------------------------------------------------------------------------------------------------------------------…
	'Corrales_75_Laccaria_PAN4_PANAMA_ITS4B___' -------------------------------------------------------------------------------------------------------------------------------------------------------------------------------------------------------------------------------------------------------------------------------------------------------------------------------------------------------------------…
	'Corrales_274_Laccaria_roseoalbescens2_PANAMA_ITS_LROR__EF1a' -------------------------------------------------------------------ACTCGCGAGCACGCTCTCCTCGCTTTCACCCTCGGTGTGCGGCAACTCATCGTTGCCGTCAACAAGATGGACACCACTAAGGTAAGAAACATATCAG-TTATAGTTAAGCTTCTTGCACATTCCCCTCATCTCAT-GTAGTGGAGCGAGGACCGTTTCAACGAAATCATCAAGGAGACGTCAACCTTCATCAAGAAGGTTGGTTACAACCCCAAGGCCGTTGCCTTTGTCCCTATTTCCGGCTGGCACGGTGACAACATGTTGGAGGAGT…
	'Corrales_70_Laccaria_roseoalbescens2_PANAMA_ITS_28S__EF1a' -----------------------------------------------------------------------------------------------------------------------------------------ACACCACTAAGGTAAGAAACATATCAG-TTATAGTTAAGCTTCCTGCACATTCCC-TCATCTCAT-GTAGTGGAGCGAGGACCGTTTCAACGAAATCATCAAGGAGACGTCAACCTTCATCAAGAAGGTTGGTTACAACCCCAAGGCCGTTGCCTTTGTCCCTATTTCCGGCTGGCACGGTGACAACATGTTGGAGGAGTCC…
	'Ovrebo5332_Laccaria_roseoalbescens1_PANAMA_ITS_28S__EF1a' -----------------------------------------------------------------------------------------------------------------------------------------------------------------CAG-TTATAGTTAAGCTTCTTGCACATTCCCCTCATCTCAT-GTAGTGGAGCGAGGACCGTTTCAACGAAATCATCAAGGAGACGTCAACCTTCATCAAGAAGGTTGGTTACAACC--AAGGCCGTTGCCTTTGTCCCTATTTCCGGCTGGCACGGTGACAACATGTTGGAGGAGTCCG…
	'Corales_676A_Laccaria__PANAMA__28S__' ------------------------------------------------------------------------------------------------------------------------------------------------------------------------------------------------------------------------------------------------------------------------------------------------------------------------------------------------------------------------…
	'GMM7402_Laccaria_Q1_AUSTRALIA_QL_KU685688_KU685832_KU685974_KU686106' ----------------------------------------------------------------------CGTGAGCACGCTCTTCTCGCTTTCACCCTTGGTGTGCGGCAACTCATCGTTGCCGTCAACAAGATGGACACCACCAAGGTAATAAAAAAACCGTCTTATTGTCATGCCTTTTGCTCAACCTCGTTATCCCGCCGTAGTGGAGCGAGGACCGTTTCAACGAAATCATCAAGGAGACGTCAACCTTCATYAAAAAGGTTGGTTACAACCCCAAGGCCGTTGCTTTCGTGCCTATTTCCGGTTGGCACGGCGACAACATGT…
	'GMM7403_Laccaria_Q1_AUSTRALIA_QL_KU685689_KU685833_KU685975_KU686107' ----------------------------------------------------------------------CGTGAGCACGCTCTTCTCGCTTTCACCCTTGGTGTGCGGCAACTCATCGTTGCCGTCAACAAGATGGACACCACCAAGGTAATAAAAAAACCGTCTTATTGTCATGCCTTTTGCTCAACCTCGTTATCCCGCCGTAGTGGAGCGAGGACCGTTTCAACGAAATCATCAAGGAGACGTCAACCTTCATTAAAAAGGTTGGTTACAACCCCAAGGCCGTTGCTTTCGTGCCTATTTCCGGTTGGCACGGCGACAACATGT…
;
END;
